# Supplementary material for: A CRISPR base editing approach for the functional assessment of telomere biology disorder-related genes in human health and aging
Source: Biogerontology. 2024 Feb 4;25(2):361–78. doi: 10.1007/s10522-024-10094-x (PMC10998809; doi:10.1007/s10522-024-10094-x)
Supplement: Supplementary file 2 — Supplementary material 2 (XLSX 24.4 kb) [file 10522_2024_10094_MOESM2_ESM.xlsx]

## Sheet: Essential variants
GeneID	Sequence	logFC	P.Value	adj.P.Val	Residues affected	Possible mutations
ACD-135	ACACCCTCCAGTCCACGAGC	1.07006	0.000151722	0.00629967	S111	S111G
ACD-2	CAGCTTGGACCCGAGCACAG	1.1121	0.000975181	0.0215106	V515	V515A
ACD-202	CTACACCCAGCGGATGCAAC	-4.64871	0.00203369	0.0333328	V83, L81	V83A, L81P
ACD-38	CACCAGGCATCGGACACTGT	-1.36223	5.51627e-05	0.00345011	L156, C155	L156P, C155R
ACD-40	TCACCAGGCATCGGACACTG	-4.55691	0.000137466	0.00601353	C155, L156, V157	C155R, L156P, V157A
ACD-44	CGAAGGAGCTTCCTCTTCCG	1.01579	2.61651e-06	0.000372187	L60, L62	L60P, L62P
ACD-65	AAGCAGCGTGGCCCCGACGT	-2.2103	2.79156e-06	0.000372787	L144	L144P
BLM-226	AATTTTGTGCTGACTTGTCT	-1.80982	0.000195664	0.00718436	X	X
BLM-273	CTTTAAGTACCATCAATGAT	1.54521	1.5177e-05	0.00149979	S149, T150	S149G, T150A
BLM-355	TACAAAGGACTTCTGTAAAT	-1.29349	0.00192042	0.032483	S499, F500	S499P, F500S/L/P
BLM-38	TGTCACATTCTCGCCTGGAG	-2.27475	9.68508e-07	0.000199391	C901	C901R
BLM-64	TTACCTAAGGCATTTTGAAG	-1.68735	0.00209317	0.0336885	L319	L319P
BLM-96	TCATCATCAAATTCAATACA	-4.85188	0.000792446	0.019004	F291	F291S/L/P
CTC1-191	TAGCAGCACTCACGGAGGAA	-1.46009	1.05631e-06	0.00020877	X	X
CTC1-246	TGTGCCACACCAGCTGGGCA	-3.82183	4.18233e-05	0.00287013	V270, W271	V270A, W271R
CTC1-296	CATAGGCTGTACCAGGCCGA	-2.27639	2.24082e-08	1.23021e-05	Y281	Y281H
CTC1-300	TGCTCAGCTCCTTCCAGGAA	-1.90932	2.76138e-09	3.411e-06	L675	L675P
CTC1-457	TCCCCATAGGCTCCTGGTGG	-2.51645	0.000190561	0.00707942	ACCEPTOR SPLICE SITE EXON 21	X
CTC1-551	CCTTACCTGGGCTGGGCAGA	-1.05104	0.000795896	0.019004	DONOR SPLICE SITE EXON 10	X
CTC1-631	CCTTCTGCCCAGCCCAGGTA	-1.51013	0.00185148	0.0318752	X	X
CTC1-682	CGAGAGCAGCTGTTACTTTT	-1.14154	0.000821529	0.0192378	Q110, E109	Q110R, E109G
CTC1-81	ACTCACGGAGGAAGGGACCT	-2.03768	0.00160984	0.0292434	DONOR SPLICE SITE EXON 1	X
CTC1-94	AAAAGTAACAGCTGCTCTCG	-1.04373	0.00110497	0.0230651	L113, L112, L111	L113P, L112S/P, L111P
DKC1-11	CTAAGTTGGACACGTCTCAG	1.18142	0.00165139	0.0295634	K46, D48	K46R/E/G, D48G
DKC1-41	TTGTGACTTCACCAAGCGAG	-1.56842	0.0047367	0.0592004	V143, S145	V143A, S145P
DKC1-9	AACATACTCCTGCTTCCAGG	-1.55931	0.0013238	0.0259709	Y416	Y416H
DKC1-92	ATTAAACAACCAGTCACCTT	-1.40641	5.54683e-06	0.000652545	C131, L132	C131R, L132S/P
GAR1-54	AATCGAGGTGGTGGAGGTGG	-1.96441	0.000630275	0.0165648	X	X
GAR1-58	CAAAGAACAAATTGGAAAAG	1.15171	1.80427e-05	0.00165091	K107, E108, Q109, I110	K107R, E108G, Q109E, I110V
GAR1-78	CGAGGTGGAGGCGGCGGTGG	-1.18218	0.00330173	0.0461175	X	X
GAR1-90	TGCATACAGACTACACGTTC	-1.05695	3.33671e-05	0.00238937	DONOR SPLICE SITE EXON 2	X
NHP2-28	TTAGAGGGGATATAGACATA	-2.45438	1.40703e-08	1.15869e-05	I108, S110	I108T, S110P
non-essential-182	AATGCACACAAACATGGCAC	-1.01745	0.000174678	0.00674283	X	X
non-targeting-2753	TTGAGAAGCGTATCCAAACG	-4.88853	0.00204584	0.0333328	X	X
non-targeting-4812	AGTCCATCTAAAGCTAACCG	-1.21623	0.000467351	0.013061	X	X
PINX1-66	CTGAAGCCCAAAAAGAGGAG	-1.14693	0.00182567	0.0315406	K292, K294	K292R/E/G, K294R/E/G
POT1-102	AGTGTAATTCCTGTGAGATC	-1.15829	0.000968337	0.0215106	I474	I474V
RTEL1-138	TCTCCATGACAGGATAGGAA	-3.32165	0.000406389	0.0117944	V589, M590	V589A, M590T
RTEL1-164	CACACACACCTTAGGCCTGG	-1.30959	0.000202769	0.00736679	V159, C160	V159A, C160R
RTEL1-270	TTCATCAGGAAGAACGGCGC	-4.32358	0.00332333	0.0462551	ACCEPTOR SPLICE SITE EXON 31	X
RTEL1-342	CCGGCAGACCGCCAGGAAGG	-1.11161	2.63642e-06	0.000372187	V646, C647	V646A, C647R
RTEL1-36	TGCATCTTGAGGACAACCCG	-1.08829	0.000349958	0.0107711	L682, M684	L682P, M684T
RTEL1-424	CCTCAAACTGCTGCTTATGG	-1.19436	7.11763e-05	0.00408933	F988	F988S/L/P
RTEL1-45	CCATAAGCAGCAGTTTGAGG	-1.10684	0.000156535	0.00635598	H984, K985, Q986	H984R, K985R/E/G, Q986R
RTEL1-525	AAGAAGATCAGGAGCCCATA	-1.13652	0.000159028	0.00638423	L581, I582, F583	L581P, I582T, F583L/S/P
RTEL1-53	AGAAGAGCCTGGAGTTCTGG	-1.65885	2.86644e-07	9.43864e-05	K592, S593	K592R/E/G, S593G
RTEL1-574	TGTGAGTTGCGAGTGGGTCC	-1.49298	7.10342e-05	0.00408933	L119	L119P
RTEL1-595	TTCTCCATGACAGGATAGGA	-1.02525	2.4207e-05	0.0019336	V589, M590	V589A, M590T
RTEL1-626	ACGCACCCAGGAGGGCAGTT	-1.20284	2.19667e-07	9.0448e-05	W751, V752	W751R, V752A
RTEL1-67	CCCTCACCGTCTGTCAAACG	-2.26922	0.000352454	0.0107711	DONOR SPLICE SITE EXON 18	X
RTEL1-689	CATAGTAAGCACTGATGGTC	-1.16052	8.07037e-05	0.00428771	Y629, Y630	Y629H, Y630H
RTEL1-695	TTCTCCAGGCAGACTGGGAA	-2.28173	2.50256e-06	0.000372187	C523, L524	C523R, L524P
RTEL1-719	ACTCACCCAGAGCCTTCCCC	-2.96261	2.0331e-05	0.00179385	DONOR SPLICE SITE EXON 19	X
RTEL1-724	AACTGTACCTGCTCCTCGCC	-1.19925	0.000808913	0.0190326	DONOR SPLICE SITE EXON 27	X
RTEL1-91	TGGCGGACATTATCCAGGTG	-1.17949	8.79481e-05	0.00453263	D418, I419	D418G, I419V
SMN1-16	GCCGAGGCGGGTGGATCACG	-1.67583	0.000785099	0.019004	X	X
SMN1-77	TTATTAGCTACTTCACAGAT	1.24378	0.000590011	0.0156734	V148	V148A
SMN1-96	AGGCCGAGGCGGGTGGATCA	-1.36355	0.000800653	0.019004	X	X
STN1-28	CAAACCCCACAAGAGGGAAG	-1.39165	0.00485241	0.0599821	W17, L16	W17R, L16S
STN1-55	CTTGCAGTGGATGACAGCAC	-6.81015	0.000874264	0.0200918	D78	D78G
TERC-11	CAGAGCCCAACTCTTCGCGG	-4.37377	0.000180372	0.00680319	r.312, r.307, r.306	r.312 U>C, r.307 U>C, r.306 U>C
TERC-15	ACCCTAACTGAGAAGGGCGT	-4.8575	0.00483724	0.0599821	r.54, r.55, r.59	r.54A>G, r.55A>G, r.59A>G
TERC-6	TGTCAGCCGCGGGTCTCTCG	-2.43395	0.00109229	0.0230314	r.318	r.318 A>G
TERC-72	GGTGCCTCCGGAGAAGCCCC	-1.31203	1.56091e-09	2.57082e-06	X	X
TERC-90	ACGGAGCGAGTCCCCGCGCG	-1.42732	4.51738e-09	4.46408e-06	r.382, r.386	r.382 A>G, r.386 A>G
TERC-97	TGCGGAGGGTGGGCCTGGGA	-1.73014	9.78061e-05	0.00478475	r.10	r.10 A>G
TERF2IP-6	CGTGGAGATGAAATCACCCG	-2.2573	0.000799279	0.019004	F78, I79, S80	F78S, I79T, S80P
TERT-127	CGCGTACGACACCATCCCCC	-2.45779	7.3314e-05	0.00411641	T719, D718, Y717	T719A, D718G, Y717C
TERT-132	GTCTGTGTCCTCCTCCTCGG	-1.85468	2.0318e-08	1.23021e-05	X	X
TERT-134	AGAGAGCTGAGTAGGAAGGA	-1.33572	4.92062e-07	0.000135071	S348, L347	S348P, L347P
TERT-139	CCAGCAGCAGGCCGCACCAG	-1.47529	8.27577e-06	0.000929515	L935, L934, L933	L935P, L934P, L933P
TERT-143	AGCCACTGCACGGCCTCGGA	-2.27623	0.000305581	0.00991103	W1072, V1070	W1072R, V1070A
TERT-153	ACAAAGTACAGCTCAGGCGG	-2.65855	1.05748e-05	0.00108855	F708, Y707, L706	F708S/L/P, Y707H, L706P
TERT-182	TCCTTCAGGCAGGACACCTG	-1.81064	3.26929e-07	9.5021e-05	L77, C76	L77P, C76R
TERT-20	CCAGACCTGCTCGATGACGA	-1.76243	1.75563e-05	0.00165091	DONOR SPLICE SITE EXON 7	X
TERT-216	CTTTCAGGATGGAGTAGCAG	-1.08706	8.2774e-06	0.000929515	L1047, I1046	L1047P, I1046T
TERT-252	CGTCTTGAGGAGCACCCCGT	-5.09725	4.89712e-05	0.00320734	L409	L409P
TERT-260	CCCTGATGCGCACGGCGTGG	-1.36992	0.00151045	0.0279518	I820	I820T
TERT-267	CAGGTCTTTCTTTTATGTCA	-2.78464	0.000692425	0.0176354	X	X
TERT-277	CCCCAGGCGCCGCACGAACG	-2.4817	2.03858e-08	1.23021e-05	L31	L31P
TERT-284	CAGCCACTGCACGGCCTCGG	-1.00386	6.83064e-07	0.00015341	W1072, V1070	W1072R, V1070A
TERT-285	TGCACCAGCCGCCAGCCCTG	-1.45787	0.000143131	0.00616838	V39, L38	V39A, L38P
TERT-298	CCCGCAGGTGTCCTGCCTGA	-2.08965	0.000133761	0.00600831	ACCEPTOR SPLICE SITE EXON 2	X
TERT-299	TGGAGAGGATGGAGCCCTGC	-1.7951	6.56004e-08	3.17282e-05	S838, L837, I836	S838P, L837P, I836T
TERT-303	ACCTGTACGCCTGCAGCAGG	-1.0946	4.20311e-06	0.000506526	Y1010	Y1010H
TERT-314	CGCCGCACGAACGTGGCCAG	-3.31298	9.09703e-05	0.00463386	V28, F27	V28A, F27S/L/P
TERT-375	CCCTGTGTCTCAGCTATGCC	-2.21358	9.27111e-05	0.00467434	X	X
TERT-399	GGCAGGCGGGGCAACCTGCG	-1.23924	2.68577e-07	9.43864e-05	L382	L382P
TERT-416	AGGGCACGCACACCAGGCAC	-1.91853	0.000115349	0.00542797	V58, C57	V58A, C57R
TERT-422	AGAACAGGCTCTTTTTCTAC	-2.10449	0.00377074	0.0505662	R572, N571	R572G, N571S/D/G
TERT-45	TCTTGAGGAGCACCCCGTAG	-2.64022	1.42731e-06	0.000243184	L408, L409	L408P, L409P
TERT-455	CTGGCGGCTGGTGCAGCGCG	-1.13008	3.05643e-07	9.43864e-05	X	X
TERT-470	AGGCCCACCTGGCGGAAGGA	-1.3895	1.83351e-10	9.05939e-07	DONOR SPLICE SITE EXON 1	X
TERT-48	AGCCATACTCAGGGACACCT	-1.6702	1.90855e-06	0.000314339	Y894	Y894H
TERT-503	GTGCCTGGTGTGCGTGCCCT	-1.82783	0.000280698	0.00939861	X	X
TERT-516	GCGGCAGCACCTCGCGGTAG	-1.2236	6.56082e-05	0.0039533	L22, V21	L22P, V21A
TERT-548	CTACCGCGAGGTGCTGCCGC	-1.26221	7.48607e-05	0.00415603	E20, Y18	E20G, Y18H
TERT-571	CCAGCTCGGCGCTGCCACTC	1.16401	9.77494e-06	0.00104996	Q177	Q177R
TERT-622	GCCCACCTGGCGGAAGGAGG	-2.91525	1.21742e-06	0.000222787	DONOR SPLICE SITE EXON 1
TERT-632	CACGCTGGTGGTGAAGGCCT	-1.53421	0.00485587	0.0599821	X	X
TERT-642	CCGTCGTCATCGAGCAGGTC	-4.89561	0.00135312	0.0261163	I792	I792T
TERT-645	CTGCACCAGCCGCCAGCCCT	-1.45808	7.48213e-10	1.84846e-06	V39, L38	V39A, L38P
TERT-659	GGGCAGGCGGGGCAACCTGC	-3.28781	2.44197e-05	0.0019336	L382	L382P
TERT-683	GCGGAAGGAGGGGGCGGCGG	-1.87709	9.48682e-07	0.000199391	F71, S70	F71S/L/P, S70P
TERT-78	ATGACGACGGCATCCCTCAG	-1.00657	0.000185994	0.00696209	V791, V790	V791A, V790A
TERT-86	AGCGTAGGAAGACGTCGAAG	-1.53311	0.00101691	0.0222325	L810, F809	L810P, F809S/L/P
TERT-89	ACCTGAGGAAGGTTTTCGCG	-1.35818	0.00132456	0.0259709	L884, F883	L884P, F883L/S/P
TERT-94	CCAGCACGTCGTCGCCCACG	-1.6585	7.06354e-08	3.17282e-05	L149, V148	L149P, V148A
TINF2-159	AGCTGGCCGACACTTCAATC	-1.12709	0.00109059	0.0230314	X	X
TINF2-3	AGCAATCCAAGCAATTCCTG	1.22118	0.0008689	0.0200618	C359, L357	C359R, L357S/P
TRF1-105	CCTGGCACTCGAGCAGTTCC	-1.30043	0.00224581	0.0352272	C47	C47R
TRF1-2	ACTTCTCAAGATAAACCTAG	-1.67962	0.00284684	0.0417396	Q275, D276	Q275R, D276G
TRF1-78	CTCGGCAAAGAGAGAGGCAG	-5.36524	0.00142872	0.0268414	L86, C87	L86P, C87R
TRF2-115	CTGTGATGATTAAGGATCGC	-4.12607	0.00206926	0.0334125	I529, M528	I529V, M528V
TRF2-12	CGCCGAGCCCTACCTCCTCA	-1.17033	0.00358885	0.0488498	E275	E275G
TRF2-184	AAAGGAGACTTGGGTGGAAG	-1.03201	0.000223226	0.00782239	T464, E463, K462	T464A, E463G, K462R
TRF2-20	TGAAGAAAAGGAGACTTGGG	-1.53458	0.00174239	0.0305288	K462, E461, E460	K462R/E/G, E461G, E460G
TRF2-36	AACCCGCAGCAATCGGGACA	-2.00669	6.48931e-07	0.00015341	L101, L100	L101P, L100S
TRF2-53	AGAAGAAAGCGAGTGGGTCA	-1.44375	7.21813e-05	0.0040994	S497, E496	S497G, E496G
TRF2-96	AAGGCGCACCGTGAGGAGGT	-4.7932	0.00219888	0.0346009	V281	V281A
WRAP53-227	CCGAAAGGGGGGATCCGCCC	1.28698	9.61904e-05	0.00475277	E46, R47	E46G, R47G
WRAP53-25	TTCCCCGATGAATAAAAATG	-5.6178	0.000386731	0.011374	M32, N33	M32V, N33D
WRN-107	TGCTTGTGGACCAAAGTCCC	-2.91623	0.00290509	0.0420085	X	X
WRN-199	AAGCAACATTTTTAATCCCT	-1.19203	0.000987277	0.0216806	M126, L127	M126T, L127S/P
WRN-27	ATGGACAAAACGAAAAGGGG	-5.15186	0.00104986	0.0226522	D1423, K1424, T1425	D1423G, K1424R/E/G, T1425A
WRN-375	CCATTGGCAGTGCTGTCTTT	-3.36557	0.0041665	0.0539039	L694, M696	L694P, M696T

## Sheet: BIBR1532 x DMSO screen
GeneID	Sequence	logFC	P.Value	adj.P.Val	Residues affected	Possible mutations
ACD-65	AAGCAGCGTGGCCCCGACGT	1.58872	0.000280999	0.00867739	L144	L144P
BLM-145	ATCTATTTGCTCGCTTTCAG	-1.33928	5.10473e-06	0.00131917	I218	I218T
BLM-296	ATACAGCTTTTGGCCTACTT	1.5075	7.0243e-05	0.00436573	I1039, Q1040	I1039M, Q1040R
CTC1-239	CACAAAAATTACGCTTCATG	1.64499	0.000217543	0.00755232	X	X
CTC1-330	CAGAAGGGCCTTAGGGTCAA	1.16746	0.000231044	0.00771718	L572	L572P
DKC1-9	AACATACTCCTGCTTCCAGG	1.79901	0.000129664	0.0059201	Y416	Y416H
RTEL1-153	AGCTTCGGAACACCTCCTAC	-1.08258	1.11028e-06	0.000555391	N128	N128D/S/G
RTEL1-168	ACGGCAAGCCTCTCCTCCTG	1.32648	7.3416e-06	0.00144189	L1177	L1177P
RTEL1-231	CCATCAGTGCTTACTATGCA	-1.02972	9.75152e-06	0.00150177	I626, S627	I626V, S627G
RTEL1-384	CCACCTTCTTACGGCACAAG	1.04584	1.95901e-05	0.00209103	V191	V191A
RTEL1-474	CTTCCCTTCCTATCCTGTCA	1.06323	0.000309067	0.00908695	X	X
RTEL1-642	CCCAGGAGCCTACCTGTAGA	-1.16404	8.07807e-05	0.0046394	X	X
TERC-62	TCGCCCCTCCCGGGGACCTG	1.2308	7.57213e-05	0.00459002	X	X
TERF2IP-196	CGTGGAGCGCAACGAGAGGC	1.60223	7.9884e-06	0.00145271	E89, N91	E89G, N91D/S/G
TERF2IP-6	CGTGGAGATGAAATCACCCG	2.52592	0.000221816	0.00755232	F78, I79, S80	F78S, I79T, S80P
TERF2IP-69	CCACAAGGCGTTACCGGTGA	2.78876	2.45933e-05	0.00227631	L163, W164	L163S/P, W164R
TERF2IP-80	AAAAGTTTCTCAACCAGAGG	-1.00512	2.50348e-05	0.00227631	K305	K305R
TERT-273	CAGGGGAATAGGCCGTGGGC	1.38785	3.00006e-06	0.000920643	F928, L927	F928P, L927P
TERT-511	CTCCGAGCGCCAGTCAGGCT	-1.21576	6.29914e-06	0.00137895	X	X
TERT-61	TGAACTTCTTGGTGTTCCTG	1.41408	1.03992e-05	0.00150177	F494	F494S/L/P
TERT-93	TGTGAACATGGACTACGTCG	1.28293	5.3436e-05	0.00354555	M636, N635	M636V, N635S/D/G
TINF2-11	ATACACAGCAGACCTAGCCA	-1.0719	0.000220665	0.00755232	T313, Y312	T313A, Y312C
TINF2-3	AGCAATCCAAGCAATTCCTG	-1.41817	0.000149712	0.00622952	C359, L357	C359R, L357S/P
TRF1-83	ATAAGCAATTTGCTTTTGAA	-1.36207	0.000118485	0.00554059	L214, L215	L214S/P, L215P
TRF1-89	CCGAGGCCGTGGCTGCCGGC	1.18603	2.04438e-06	0.000669193	E71	E71G
TRF2-241	AAATGGGTAATTTTTAGAAA	-1.78234	0.000315452	0.00921946	F521, Y519	F521L, Y519H
WRAP53-276	CTCCCGTTTGCTTCTTCTGC	1.33011	0.000151493	0.00625067	X	X
WRN-195	ACAAGTACAAAAAGCCTCCT	1.02568	0.000137994	0.0062094	Q921, Q923, K924	Q921R, Q923R, K924E
WRN-306	TGTTTAAATGCAGTCTAACT	1.01755	1.66627e-05	0.00196217	X	X
X = sgRNAs with no adenines within the protospacer region or the adenine is positioned outside the coding region of the mentioned gene
