# Supplementary material for: A CRISPR base editing approach for the functional assessment of telomere biology disorder-related genes in human health and aging
Source: Biogerontology. 2024 Feb 4;25(2):361–78. doi: 10.1007/s10522-024-10094-x (PMC10998809; doi:10.1007/s10522-024-10094-x)
Supplement: Supplementary file 3 — Supplementary material 3 (XLSX 223.0 kb) [file 10522_2024_10094_MOESM3_ESM.xlsx]

## Sheet: Sheet1
ID	Gene	gRNA sequence
ACD-1	ACD	TGGCCCGTTTACTCTCATCG
ACD-2	ACD	CAGCTTGGACCCGAGCACAG
ACD-3	ACD	CCTGTGCATCACCTCACCTG
ACD-4	ACD	CACCTGGAGATAGAACTCTG
ACD-5	ACD	TCAGGTACTACAGGACGCCG
ACD-6	ACD	ACCAGCGGGAGTCTGCACAC
ACD-7	ACD	GGACTGGGGACATGGCTACG
ACD-8	ACD	TCGCGGCGTCACTCTGACAG
ACD-9	ACD	CCCGTCAGACACAAGCAGCG
ACD-10	ACD	GTGTACACAGCTTCTCCCTG
ACD-11	ACD	TGCATCGTGAGGCAGCCCAG
ACD-12	ACD	CGCAGAGTTCTATCTCCAGG
ACD-13	ACD	CGAGCACAGAGGGACGTGCA
ACD-14	ACD	ATCCGCTGGGTGTAGCCGTG
ACD-15	ACD	AGATGCACAGCATTGAGCTG
ACD-16	ACD	GCACAGAGGGACGTGCAGGG
ACD-17	ACD	GCTTCTGGATGAAATGCGGG
ACD-18	ACD	ACCCGGCCACATGTCATCCG
ACD-19	ACD	CTGGGACAGTGATAGGCCTG
ACD-20	ACD	TCCTGCGTGACGTCTCACAT
ACD-21	ACD	CCTTTCAGGAACCCCCAAAG
ACD-22	ACD	ATCCCCACGGCTACACCCAG
ACD-23	ACD	ATGCTCACCCAGACAGAGCA
ACD-24	ACD	TGGCTCATACTCATACTGGA
ACD-25	ACD	GCAGCCGGCCCTCTGTCCCG
ACD-26	ACD	GGATTCGGGAGCTGATTCTG
ACD-27	ACD	CCCAACCCCAGACTCACTCA
ACD-28	ACD	CCAGGTCGCTGAGGGCGGCG
ACD-29	ACD	CCCTGATACGTCCGACGTCG
ACD-30	ACD	CAAGAGCCTGGTGTGGACTG
ACD-31	ACD	AAAGGCGGCCGATTCTTGCA
ACD-32	ACD	CCCCCAAAGAGGCATCGTGA
ACD-33	ACD	GCTCCGGTCCTGGGAAAAGG
ACD-34	ACD	GGAGGACCAGGAGCATCAGG
ACD-35	ACD	CAGCATCCCGTGCACCAGCG
ACD-36	ACD	CATGTCCAGGTCGCTGAGGG
ACD-37	ACD	GGCCCCTGTCAGAGGACACA
ACD-38	ACD	CACCAGGCATCGGACACTGT
ACD-39	ACD	CGGGGCCTCTCACCAGTCCG
ACD-40	ACD	TCACCAGGCATCGGACACTG
ACD-41	ACD	CCCCTCCTCCTCAGGAACCC
ACD-42	ACD	CACATGTCATCCGAGGAAAG
ACD-43	ACD	GAGGAACTGGGTGAGGAAGG
ACD-44	ACD	CGAAGGAGCTTCCTCTTCCG
ACD-45	ACD	CATCCCGTGCACCAGCGGGG
ACD-46	ACD	CCCGACGTCGGACGTATCAG
ACD-47	ACD	TGCATCCATCAGAAAGTGCA
ACD-48	ACD	CCCCGAACCTGCCATCCCCA
ACD-49	ACD	GGAGGCATCACTTACCAACC
ACD-50	ACD	CCGCATTTCATCCAGAAGCT
ACD-51	ACD	TTCTGATGGATGCACAGCCA
ACD-52	ACD	CACGAGGGCGTCCTGCTCGG
ACD-53	ACD	AGTACCTGCATTGGACGAGG
ACD-54	ACD	GAGATGCACAGCATTGAGCT
ACD-55	ACD	CACCCCGCGCCTGCGCACGA
ACD-56	ACD	AAGGCCCAGGCCATGAGCTG
ACD-57	ACD	GTCTGGAGCAGCCAAGGACA
ACD-58	ACD	CCCAGGACCGGAGCTACCAG
ACD-59	ACD	GCTCTCTAGGCCCCTGTCAG
ACD-60	ACD	AAGCTCTACAGTACCTGCAT
ACD-61	ACD	TACAGTACCTGCATTGGACG
ACD-62	ACD	TCCTCTTCCGAGGAAAGGCG
ACD-63	ACD	ATCACCTCACCTGAGGAACT
ACD-64	ACD	CTGGTCACAAGAGCCTGGTG
ACD-65	ACD	AAGCAGCGTGGCCCCGACGT
ACD-66	ACD	TGTCCGATGCCTGGTGACGC
ACD-67	ACD	GGTTCATGTCCAGGTCGCTG
ACD-68	ACD	CGGGAGGACCAGGAGCATCA
ACD-69	ACD	AACTCCTTGAACTCCAGGCT
ACD-70	ACD	TACCCTGTGTCCTCTGACAG
ACD-71	ACD	CCATCACGATGCCTCTTTGG
ACD-72	ACD	ACTGGGTGAGGAAGGAGGAG
ACD-73	ACD	GGACACCTCGGACTGGTGAG
ACD-74	ACD	TGGACGAGGTGGACTCTGAA
ACD-75	ACD	AGAAGGAGTTCGGCTTCCGC
ACD-76	ACD	GCGGGAGGCCCTGGACACCT
ACD-77	ACD	GACCGTGGCCTTGCATCGTG
ACD-78	ACD	CACTTTCCTCGGATGACATG
ACD-79	ACD	AGCTTGGACCCGAGCACAGA
ACD-80	ACD	CCGATGCCTGGTGACGCGGG
ACD-81	ACD	GGGAGGACCAGGAGCATCAG
ACD-82	ACD	AGGCCCCTGTCAGAGGACAC
ACD-83	ACD	GAGATAGGTCCTGCAGAGCC
ACD-84	ACD	GAGCTTCCTCTTCCGAGGAA
ACD-85	ACD	GTGTCCGATGCCTGGTGACG
ACD-86	ACD	CAACCAGGCACCCGTAGCCG
ACD-87	ACD	GTGTCAGGCAGCTTTCAGCC
ACD-88	ACD	GCATCGTGAGGCAGCCCAGT
ACD-89	ACD	GCGTCACTCTGACAGCGGCC
ACD-90	ACD	GCAGCCCAGTGGGTGACAGG
ACD-91	ACD	ACCTGGAGATAGAACTCTGC
ACD-92	ACD	TGGCTACGGGGTGAGAGACT
ACD-93	ACD	CCTCCCGCGTCACCAGGCAT
ACD-94	ACD	GCTACACCCAGCGGATGCAA
ACD-95	ACD	GCCCCTGATACGTCCGACGT
ACD-96	ACD	GCCAGCATCCCGTGCACCAG
ACD-97	ACD	GCTCCCGAATCCAGGGCCGT
ACD-98	ACD	TGAGCTGCCCCCACCAGACC
ACD-99	ACD	GCTCACCTCAAGCAGCTGCC
ACD-100	ACD	CCGTGGGCAGCAGGCTGAAG
ACD-101	ACD	AACTCCAGGCTAGGTTTCTG
ACD-102	ACD	GTTCATGTCCAGGTCGCTGA
ACD-103	ACD	TGCCTCACGATGCAAGGCCA
ACD-104	ACD	TTCCTCGGATGACATGTGGC
ACD-105	ACD	GAGTCCACCTCGTCCAATGC
ACD-106	ACD	CCTGAGGAACTGGGTGAGGA
ACD-107	ACD	ACTACAGGACGCCGAGGCCG
ACD-108	ACD	CCCAGCTTCTGGATGAAATG
ACD-109	ACD	GTCGGACGTATCAGGGGCGT
ACD-110	ACD	GAGGAAGCTCCTTCGCTGGG
ACD-111	ACD	CTCACCCAGTTCCTCAGGTG
ACD-112	ACD	GTGACGTCTCACATCGGAGT
ACD-113	ACD	CAACGGGCCCGGGTTTCCCG
ACD-114	ACD	CCTTGGCTGCTCCAGACCCA
ACD-115	ACD	GAAAGCTGCCTGACACTGGA
ACD-116	ACD	GAAGAGGAAGCTCCTTCGCT
ACD-117	ACD	AGGCAGCCCAGTGGGTGACA
ACD-118	ACD	GCCCGCAGAGTTCTATCTCC
ACD-119	ACD	AGGGTGGCTCATACTCATAC
ACD-120	ACD	TGAAAGCTGCCTGACACTGG
ACD-121	ACD	ACCATCACGATGCCTCTTTG
ACD-122	ACD	AGAATCAGCTCCCGAATCCA
ACD-123	ACD	GGCAGCCCAGTGGGTGACAG
ACD-124	ACD	GTTCGGCTTCCGCGGGACAG
ACD-125	ACD	GAGAAGGAGTTCGGCTTCCG
ACD-126	ACD	AGCTGGGACAGTGATAGGCC
ACD-127	ACD	CCAGCTTCTGGATGAAATGC
ACD-128	ACD	CATCAGAAAGTGCAAGGCCC
ACD-129	ACD	GCTGAGCAGATGGCTGGTGA
ACD-130	ACD	CTAGAGAGCTCAGAATTAGC
ACD-131	ACD	GCTGGCGTGTGGGGACCTGG
ACD-132	ACD	GGGAGTGCAGCTCTGGAGTG
ACD-133	ACD	CTGGGCTGCCTCACGATGCA
ACD-134	ACD	CAGGCCCCAGAAACCTAGCC
ACD-135	ACD	ACACCCTCCAGTCCACGAGC
ACD-136	ACD	GACCCACAGTGTCCGATGCC
ACD-137	ACD	TCGCCGCCGTCAGGTACTAC
ACD-138	ACD	TGCTTGTTGCAGGGAGGAGA
ACD-139	ACD	GCACCAGCGGGGTGGACCAG
ACD-140	ACD	ACACCCCGCGCCTGCGCACG
ACD-141	ACD	TTCGGCTTCCGCGGGACAGA
ACD-142	ACD	TCACCAGTCCGAGGTGTCCA
ACD-143	ACD	GGCAGGCAGAAGGCTGATGC
ACD-144	ACD	GATGCTGGTACCACTTTCCT
ACD-145	ACD	TGCCCGGCTCGTGGACTGGA
ACD-146	ACD	TCAGGAACCCCGGCCTTACC
ACD-147	ACD	GCTCTGGAGTGGGGAGCTGG
ACD-148	ACD	GTGTGGGGACCTGGGGGTCA
ACD-149	ACD	TGACAGGGGGTGCTGTGCAA
ACD-150	ACD	CCATGTCCCCAGTCCACACC
ACD-151	ACD	CCAGAAGCTGGGACAGTGAT
ACD-152	ACD	GCCCAGGCCATGAGCTGGGG
ACD-153	ACD	TCCCAGGACCGGAGCTACCA
ACD-154	ACD	CTTCCTCTTCCGAGGAAAGG
ACD-155	ACD	CCAAGGACAGGGCAGGCAGA
ACD-156	ACD	CTGCCCGGCTCGTGGACTGG
ACD-157	ACD	CACACCAGGCTCTTGTGACC
ACD-158	ACD	CTCACCTGAGGAACTGGGTG
ACD-159	ACD	AGGCCCTGGACACCTCGGAC
ACD-160	ACD	AGGAAGGAGGAGAGGCTATG
ACD-161	ACD	AGCACCCCCTGTCACCCACT
ACD-162	ACD	CTACAAACTCCTTGAACTCC
ACD-163	ACD	GCACGAGGGCGTCCTGCTCG
ACD-164	ACD	GGAGTGGGGAGCTGGGGGTA
ACD-165	ACD	CCGTAGCCGGGGCTGCTCCG
ACD-166	ACD	CGAGTGCCCCCTGATGCTCC
ACD-167	ACD	CATGTGGCCGGGTAAGGCCG
ACD-168	ACD	CTGGGAGTGCAGCTCTGGAG
ACD-169	ACD	GGAGATAGAACTCTGCGGGC
ACD-170	ACD	CCTGGTGTGGACTGGGGACA
ACD-171	ACD	ACGAGCCGGGCAGCTGCTTG
ACD-172	ACD	GTGGGCGGGGCCTCCTCCTC
ACD-173	ACD	TGGAGTTCAAGGAGTTTGTA
ACD-174	ACD	GCTGCTGCTGCAGGACTGCG
ACD-175	ACD	GGATGACATGTGGCCGGGTA
ACD-176	ACD	CCGGGCCCGTTGCATCCGCT
ACD-177	ACD	CACCCTCCAGTCCACGAGCC
ACD-178	ACD	GGGTAAGGCCGGGGTTCCTG
ACD-179	ACD	CGCAGGCGCGGGGTGTACGT
ACD-180	ACD	TTCCCAGGACCGGAGCTACC
ACD-181	ACD	CTGCTGCTGCTGCAGGACTG
ACD-182	ACD	GCAGGCTGAAGCGGTCCACC
ACD-183	ACD	CCTCCGGCCCCGCCCAGCGA
ACD-184	ACD	AGAATCGGCCGCCTTTTCCC
ACD-185	ACD	CCGCTTCAGCCTGCTGCCCA
ACD-186	ACD	CAAGGCCCAGGCCATGAGCT
ACD-187	ACD	CGGCCGCCTTTTCCCAGGAC
ACD-188	ACD	CCAGCGGATGCAACGGGCCC
ACD-189	ACD	TGACGAACGGCCCAAATGCC
ACD-190	ACD	GCATCCGCTGGGTGTAGCCG
ACD-191	ACD	CTGTCAGAGGACACAGGGTA
ACD-192	ACD	AGGCTATGAGGGTCAGAGAT
ACD-193	ACD	CCGAGCACAGAGGGACGTGC
ACD-194	ACD	GCCCCGCCTTTCCTCGGAAG
ACD-195	ACD	TCCTCGGATGACATGTGGCC
ACD-196	ACD	ATCGGAGTTGGCTCAGACCC
ACD-197	ACD	TTACCCTGTGTCCTCTGACA
ACD-198	ACD	ACAAGAGCCTGGTGTGGACT
ACD-199	ACD	GCTGGGACAGTGATAGGCCT
ACD-200	ACD	TATGCTCACCCAGACAGAGC
ACD-201	ACD	CTGCACGTCCCTCTGTGCTC
ACD-202	ACD	CTACACCCAGCGGATGCAAC
ACD-203	ACD	CCCTGGGTCTGGAGCAGCCA
ACD-204	ACD	GTGCTCGGGTCCAAGCTGTC
ACD-205	ACD	TCCTGCAGAGCCGGGTCTGG
ACD-206	ACD	CCAGACAGAGCAGGGCTCCT
ACD-207	ACD	GGAGCAGCCAAGGACAGGGC
ACD-208	ACD	GCTTCCGCGGGACAGAGGGC
ACD-209	ACD	TCAAGCAGCTGCCCGGCTCG
ACD-210	ACD	GCTGGGTGTAGCCGTGGGGA
ACD-211	ACD	CCAACCAGGCACCCGTAGCC
ACD-212	ACD	CCACGCTGCTTGTGTCTGAC
ACD-213	ACD	CCCAGCGGATGCAACGGGCC
ACD-214	ACD	GGATGAAATGCGGGAGGACC
ACD-215	ACD	GCGCAGGCGCGGGGTGTACG
ACD-216	ACD	GGAAGCTCCTTCGCTGGGCG
ACD-217	ACD	CTGCACACAGGCCCCCGAGC
ACD-218	ACD	CGTAGCCGGGGCTGCTCCGT
ACD-219	ACD	AGAGATGCACAGCATTGAGC
ACD-220	ACD	CCCCTGGTAGCTCCGGTCCT
ACD-221	ACD	GGTCCACCCCGCTGGTGCAC
ACD-222	ACD	AGCTCTGGAGTGGGGAGCTG
ACD-223	ACD	CCGTGGGGATGGCAGGTTCG
ACD-224	ACD	CTGCAGAGCCGGGTCTGGTG
ACD-225	ACD	GGCTGAAAGCTGCCTGACAC
ACD-226	ACD	GGAAGGAGGAGAGGCTATGA
ACD-227	ACD	CCCGGCTACGGGTGCCTGGT
ACD-228	ACD	GCCTGTGTGCAGACTCCCGC
ACD-229	ACD	ACGCCGCGATGAGAGTAAAC
ACD-230	ACD	CACCAGCGGGGTGGACCAGC
ACD-231	ACD	TGCAGGGAGGAGAAGGAGTT
ACD-232	ACD	CCAGGGCCTCCCGCGTCACC
ACD-233	ACD	CTGGGCTCCCCTGGTAGCTC
ACD-234	ACD	GCAAGGCCCAGGCCATGAGC
ACD-235	ACD	CAGGCACTCACCTGACAGCT
ACD-236	ACD	GTTCGGGGAGGCTGGTCCTA
ACD-237	ACD	CGCCCTCGTGCGCAGGCGCG
ACD-238	ACD	GTAGCTCCGGTCCTGGGAAA
ACD-239	ACD	GGAAGAGGAAGCTCCTTCGC
ACD-240	ACD	TGCAGAGCCGGGTCTGGTGG
ACD-241	ACD	TAGGGTTGCCCTGCAAGAAT
ACD-242	ACD	CATGAGCTGGGGAGGAAGCC
ACD-243	ACD	GGACTGCGGGGTTCATGTCC
ACD-244	ACD	CCCCTGATACGTCCGACGTC
ACD-245	ACD	TGGGAGTGCAGCTCTGGAGT
ACD-246	ACD	CCGCGCCGCCCTCAGCGACC
ACD-247	ACD	AGAGATAGGTCCTGCAGAGC
ACD-248	ACD	GTGGGATGGGCCCGCGACCG
ACD-249	ACD	TGGGGACCTGGGGGTCAGGG
ACD-250	ACD	TGGACTGGGGACATGGCTAC
ACD-251	ACD	CCAGCATCCCGTGCACCAGC
ACD-252	ACD	CCCACCAGACCCGGCTCTGC
ACD-253	ACD	GGTCTGGTGGGGGCAGCTCA
ACD-254	ACD	CCCGCATTTCATCCAGAAGC
ACD-255	ACD	TTTCTGATGGATGCACAGCC
ACD-256	ACD	ACATGTGGCCGGGTAAGGCC
ACD-257	ACD	CGGAGCTACCAGGGGAGCCC
ACD-258	ACD	AGGTCCTGCAGAGCCGGGTC
ACD-259	ACD	CACGGAGCAGCCCCGGCTAC
ACD-260	ACD	TTTTCTGAACATCTAAGTCT
ACD-261	ACD	ACCAACCAGGCACCCGTAGC
ACD-262	ACD	TGCTGCCCACGGAGCAGCCC
ACD-263	ACD	CCACGGAGCAGCCCCGGCTA
ACD-264	ACD	TGGGGGTACGGCTGGCGTGT
ACD-265	ACD	GGGAGCTGCTTCTCTGCCCT
ACD-266	ACD	TTCCTCTTCCGAGGAAAGGC
ACD-267	ACD	CCTGCACGTCCCTCTGTGCT
ACD-268	ACD	TGGGGATGGCAGGTTCGGGG
ACD-269	ACD	CCAGGAGCCCTGCTCTGTCT
ACD-270	ACD	AGTCCTGCAGCAGCAGCAGC
ACD-271	ACD	GGTCTGGAGCAGCCAAGGAC
ACD-272	ACD	CATCCGCTGGGTGTAGCCGT
ACD-273	ACD	CAGCTAATTCTGAGCTCTCT
ACD-274	ACD	ACGTATCAGGGGCGTGGGAT
ACD-275	ACD	AACGGGCCCGGGTTTCCCGC
ACD-276	ACD	GCAGGGGCTGAGCAGATGGC
ACD-277	ACD	ACCTGGGGGTCAGGGTGGCA
ACD-278	ACD	CCTGCAGAGCCGGGTCTGGT
ACD-279	ACD	CGTCGGACGTATCAGGGGCG
ACD-280	ACD	CAGGCTAGGTTTCTGGGGCC
ACD-281	ACD	CAGAATCAGCTCCCGAATCC
ACD-282	ACD	CCTTCGCTGGGCGGGGCCGG
ACD-283	ACD	GGGGCCTGGTCACAAGAGCC
ACD-284	ACD	AGCAGGACGCCCTCGTGCGC
ACD-285	ACD	GGCTGAGCAGATGGCTGGTG
ACD-286	ACD	CTCCCGCTGGTCCACCCCGC
ACD-287	ACD	GGCGGGGCCTGGGCGCCCGC
ACD-288	ACD	GCCACGCTGCTTGTGTCTGA
ACD-289	ACD	TGGTCCACCCCGCTGGTGCA
ACD-290	ACD	CCCCGACGTCGGACGTATCA
ACD-291	ACD	GCGCACGAGGGCGTCCTGCT
ACD-292	ACD	CCTTCCTCACCCAGTTCCTC
ACD-293	ACD	CAGCTGCCCGGCTCGTGGAC
ACD-294	ACD	TGCAAGGGCCCTCCAGTGTC
ACD-295	ACD	GTGGACTGGGGACATGGCTA
ACD-296	ACD	CCCCTGCCACCCTGACCCCC
ACD-297	ACD	GACGTATCAGGGGCGTGGGA
ACD-298	ACD	CTGGAGTTCAAGGAGTTTGT
ACD-299	ACD	TCCTTGGCTGCTCCAGACCC
ACD-300	ACD	GAAACCTAGCCTGGAGTTCA
ACD-301	ACD	CTTACCCTGTGTCCTCTGAC
ACD-302	ACD	TCAGGGGGCACTCGTGTGCC
ACD-303	ACD	CAGGCTTCCTCCCCAGCTCA
ACD-304	ACD	CGGCTGGCGTGTGGGGACCT
ACD-305	ACD	GACATGTGGCCGGGTAAGGC
ACD-306	ACD	CACAAGAGCCTGGTGTGGAC
ACD-307	ACD	TGGGCGCCCGCGGGAAACCC
ACD-308	ACD	GGGGGTACGGCTGGCGTGTG
ACD-309	ACD	GGTGTAGCCGTGGGGATGGC
ACD-310	ACD	CCCAGACAGAGCAGGGCTCC
ACD-311	ACD	CAGCACCCCCTGTCACCCAC
ACD-312	ACD	CTGGGCCTTGCACTTTCTGA
ACD-313	ACD	AGAGACTGGGAGTGCAGCTC
ACD-314	ACD	GCCCAGGCCCCGCCTTTCCT
ACD-315	ACD	GTGACAGGGGGTGCTGTGCA
ACD-316	ACD	GCAGATGGCTGGTGAGGGCT
ACD-317	ACD	GCAGGGCTCCTGGGCTCCCC
ACD-318	ACD	CCTGGTGACGCGGGAGGCCC
ACD-319	ACD	GGCTGGCGTGTGGGGACCTG
ACD-320	ACD	GACGCCGCGATGAGAGTAAA
ACD-321	ACD	CTCACCAGTCCGAGGTGTCC
ACD-322	ACD	CGGGTTTCCCGCGGGCGCCC
ACD-323	ACD	TCCGAGGAAAGGCGGGGCCT
ACD-324	ACD	CCTTCTGCCTGCCCTGTCCT
ACD-325	ACD	TGGGGAGCTGGGGGTACGGC
ACD-326	ACD	ACGCCCTCGTGCGCAGGCGC
ACD-327	ACD	GATGGCAGGTTCGGGGAGGC
ACD-328	ACD	AGGAAGCTCCTTCGCTGGGC
ACD-329	ACD	CCCGCTGGTGCACGGGATGC
ACD-330	ACD	ATGGCTACGGGGTGAGAGAC
ACD-331	ACD	CAGCCCCGGCTACGGGTGCC
ACD-332	ACD	GGTGGCAGGGGCTGAGCAGA
ACD-333	ACD	AGCCGTGGGGATGGCAGGTT
ACD-334	ACD	CTGCTTCTCTGCCCTGGGTC
ACD-335	ACD	GGAGGCTGGTCCTACGGCCC
ACD-336	ACD	TGGATTCGGGAGCTGATTCT
ACD-337	ACD	GACGCCCTCGTGCGCAGGCG
ACD-338	ACD	TCCCCTGGTAGCTCCGGTCC
ACD-339	ACD	GGGGCTGCTCCGTGGGCAGC
ACD-340	ACD	CCTGGGGGTCAGGGTGGCAG
ACD-341	ACD	AAAAGGCGGCCGATTCTTGC
ACD-342	ACD	GGACGCCGAGGCCGCGGTCG
ACD-343	ACD	GGCGCGGGGTGTACGTGGGC
ACD-344	ACD	GAGGCAGCCCAGTGGGTGAC
ACD-345	ACD	CATCACCTCACCTGAGGAAC
ACD-346	ACD	CAGCTCTGGAGTGGGGAGCT
ACD-347	ACD	TCGCTGGGCGGGGCCGGAGG
ACD-348	ACD	GCGGGAGGACCAGGAGCATC
ACD-349	ACD	GCCCCGACGTCGGACGTATC
ACD-350	ACD	TGGGCCCGCGACCGCGGCCT
ACD-351	ACD	TTCCTCCCCAGCTCATGGCC
ACD-352	ACD	CGCACGAGGGCGTCCTGCTC
ACD-353	ACD	GCTCCTTCGCTGGGCGGGGC
ACD-354	ACD	AGGCGCGGGGTGTACGTGGG
ACD-355	ACD	GACGCCGAGGCCGCGGTCGC
ACD-356	ACD	TCCTCCCCAGCTCATGGCCT
ACD-357	ACD	CGTGTGGGGACCTGGGGGTC
ACD-358	ACD	GGGCCGGCTGCTGCTGCTGC
ACD-359	ACD	GCGCGGGGTGTACGTGGGCG
ACD-360	ACD	GGTCCTACGGCCCTGGATTC
ACD-361	ACD	CCCGGGCCCGTTGCATCCGC
ACD-362	ACD	CTGGGGGTACGGCTGGCGTG
ACD-363	ACD	TGGGGGCAGCTCAGGGCCTG
ACD-364	ACD	GAACTCCAGGCTAGGTTTCT
ACD-365	ACD	GGGTCTGGTGGGGGCAGCTC
ACD-366	ACD	AGCAGATGGCTGGTGAGGGC
ACD-367	ACD	GAACCATCACGATGCCTCTT
ACD-368	ACD	CTGACAGCGGCCAGGCATTT
ACD-369	ACD	GGTGGGGGCAGCTCAGGGCC
ACD-370	ACD	TGGTCCTACGGCCCTGGATT
ACD-371	ACD	TCTGACAGCGGCCAGGCATT
ACD-372	ACD	GCCGTGGGGATGGCAGGTTC
ACD-373	ACD	CTGGGCGCCCGCGGGAAACC
ACD-374	ACD	CCTATCACTGTCCCAGCTTC
ACD-375	ACD	TGCTGCTGCTGCAGGACTGC
ACD-376	ACD	ACGGCTGGCGTGTGGGGACC
ACD-377	ACD	TGGGAGCTGCTTCTCTGCCC
ACD-378	ACD	TTCCGAGGAAAGGCGGGGCC
ACD-379	ACD	CCCAGGAGCCCTGCTCTGTC
ACD-380	ACD	GTGGGGGCAGCTCAGGGCCT
ACD-381	ACD	AACCATCACGATGCCTCTTT
ACD-382	ACD	CTGGGCGGGGCCGGAGGAGG
ACD-383	ACD	GACCTGGGGGTCAGGGTGGC
ACD-384	ACD	AGGCGGGGCCTGGGCGCCCG
ACD-385	ACD	GCAGCTCTGGAGTGGGGAGC
ACD-386	ACD	TGAACTCCAGGCTAGGTTTC
ACD-387	ACD	CTGGATTCGGGAGCTGATTC
BLM-1	BLM	GCAGGACAGGAAACACAGAG
BLM-2	BLM	TGTCGCTTGAGAAGTATGTG
BLM-3	BLM	TTCCTCGTCGAGCTCCTCAG
BLM-4	BLM	TTATATGCACTTCAGCAATG
BLM-5	BLM	CCAGTGGTTCCAAGGCAAAG
BLM-6	BLM	CATCTCTGGCAGAATCACTG
BLM-7	BLM	ACTCATTTGGAAGATGAAAG
BLM-8	BLM	CGTGCAACAACTTACACCTG
BLM-9	BLM	CATGGCTGTACTCACATGGG
BLM-10	BLM	GGAACGAACTGCTTCAGCAG
BLM-11	BLM	CGAGCAAATAGATTTGACTG
BLM-12	BLM	GTTGGGTAGAGGTTCACTGA
BLM-13	BLM	GAAACCAGCACAGACTGTGA
BLM-14	BLM	TAGCTGAAGACAGTTCCCCA
BLM-15	BLM	CAAACTGGAAAAATATGGTG
BLM-16	BLM	CAGGAGCCAATAGCAAATTG
BLM-17	BLM	TAGTAGCAAAAGTGTCTCAG
BLM-18	BLM	GATGGGTTGATAGGCAGCTG
BLM-19	BLM	CAGAAGTCTGCAAATCTCTG
BLM-20	BLM	AGGAGAAAAACTGCTTCCAG
BLM-21	BLM	TACGGCCACAGCTAATCCCA
BLM-22	BLM	GCGATCGCTTATGTGATGCT
BLM-23	BLM	CTCTCAAGAAGCTTGCAGGT
BLM-24	BLM	TCTACGATAAGTGATCTCAA
BLM-25	BLM	CAGGCGAGAATGTGACACCA
BLM-26	BLM	GTGGCCGTAAGAGCCATCAC
BLM-27	BLM	ACCAACTGTAAAGAAATCCC
BLM-28	BLM	GCTGGACAGGCTTATCCCTG
BLM-29	BLM	TCTCTCCCTAAATCTGTGGA
BLM-30	BLM	TGCCGCTGAGGAGCTCGACG
BLM-31	BLM	AGCTGCCTATCAACCCATCA
BLM-32	BLM	TCTCCTCTTAGACCTTTGGG
BLM-33	BLM	ATGAGAAATATAAAACATGT
BLM-34	BLM	ACTGTAATCCCAGCCCTTTG
BLM-35	BLM	GAAATGACAACAGTGACCCC
BLM-36	BLM	AAAGTCTTGGCTAGGCATGG
BLM-37	BLM	GTAGTCAGTAAACAGTCCCC
BLM-38	BLM	TGTCACATTCTCGCCTGGAG
BLM-39	BLM	CTTACAAAGTGACTTTGGGG
BLM-40	BLM	GAATCCTGTCTTTCCTAGGG
BLM-41	BLM	CAAGAACATAGTTCATCACA
BLM-42	BLM	AGTGACCCCAGGAGAAACAC
BLM-43	BLM	TTCATAGTAAATCTTCCAGA
BLM-44	BLM	CCAACACCACAAATCAGCAA
BLM-45	BLM	ATCAACCCATCAAGGAAGGT
BLM-46	BLM	ATATATCAATGCCAATGACC
BLM-47	BLM	CAGAAGTGGATTAATCAGGA
BLM-48	BLM	GATGTGATTTGCATCGATGA
BLM-49	BLM	TGGCAGAGCTGGAAGAGATG
BLM-50	BLM	GTAATCCCAGCCCTTTGGGG
BLM-51	BLM	CCCCAGGAGAAACACAGGCA
BLM-52	BLM	TTCAAAAAGATTCTTCCTGG
BLM-53	BLM	AGTAGCAAAAGTGTCTCAGA
BLM-54	BLM	CACAAATCAGCAAAGGGTCA
BLM-55	BLM	TGCAAGCTTCTTGAGAGTGA
BLM-56	BLM	ACCGAAAAAGCCTAAAAAGG
BLM-57	BLM	TGTTTACTGACTACCACCCT
BLM-58	BLM	ACTGGATCCAATGATGCTGG
BLM-59	BLM	GGACAGGAAACACAGAGAGG
BLM-60	BLM	AGATTTCTTGCAGACTCCGA
BLM-61	BLM	TGCATCTCTCCCTAAATCTG
BLM-62	BLM	GTCCTTTGTAAGTAGCAACT
BLM-63	BLM	CTCTGGAGAATCTCTATGAG
BLM-64	BLM	TTACCTAAGGCATTTTGAAG
BLM-65	BLM	ACTCTTACAAAGTGACTTTG
BLM-66	BLM	TGCTCGCTTTCAGAGGAGGG
BLM-67	BLM	TTCTAAAAATACATACCAGT
BLM-68	BLM	TCCTTCATAGAATTCCCTGT
BLM-69	BLM	CAACACCACAAATCAGCAAA
BLM-70	BLM	AGGGTGATTCCTGCCCTACA
BLM-71	BLM	TGACACCTCTGACAGAAAAG
BLM-72	BLM	TTTTAGAACTAATCAGCTAG
BLM-73	BLM	GGTCTATTTATAGGCTTCGG
BLM-74	BLM	ACCTGAGAAAATGAGTATGC
BLM-75	BLM	CAGCCTCCCAAAGGTCTAAG
BLM-76	BLM	TCACTTGATGGCCCTATGGA
BLM-77	BLM	AAAAGATGCCAGCCTCCCAA
BLM-78	BLM	AGAGCCATCACCGGAACAGA
BLM-79	BLM	AGATTTGACTGAGGAACAGA
BLM-80	BLM	GGTCTTTTTTTGATAACTGG
BLM-81	BLM	GAGAAACAGAATTTGAGGGA
BLM-82	BLM	CTGTACCCTGGGATTAGCTG
BLM-83	BLM	TTTCTTGAGAGCAGTATCCC
BLM-84	BLM	AACAGAAGGATGACTCAGAA
BLM-85	BLM	ACTCTCAAGAAGCTTGCAGG
BLM-86	BLM	ACCCCAGGAGAAACACAGGC
BLM-87	BLM	AAAAAAAAAAAGTCTTGGCT
BLM-88	BLM	CACTGGAAGACAGTCTGTCT
BLM-89	BLM	CCTCAGCGGCACTTCTTCCG
BLM-90	BLM	GCAGCAGCTTATTCATGTGA
BLM-91	BLM	CCAGTCTTCTTGGCTCATTG
BLM-92	BLM	TCTCTGTAACGTGTCAGCCA
BLM-93	BLM	AATTATCACAAGAAACATCT
BLM-94	BLM	AGCTAATCCCAGGGTACAGA
BLM-95	BLM	AGACAGGATTCTCTGCCACC
BLM-96	BLM	TCATCATCAAATTCAATACA
BLM-97	BLM	CTTTGATGATGATGATGACT
BLM-98	BLM	CTACAATTGCATTTGGAATG
BLM-99	BLM	ATTCCAGCTACATATCTGAC
BLM-100	BLM	AAAAAAGTCTTGGCTAGGCA
BLM-101	BLM	TCGCTTTCAGAGGAGGGTGG
BLM-102	BLM	TGATAATTGCTGTAAAACAA
BLM-103	BLM	CCCCGGAAGAAGTGCCGCTG
BLM-104	BLM	ATCTCTCCCTAAATCTGTGG
BLM-105	BLM	ATAATTTCTTCTGGAGAAGG
BLM-106	BLM	CATGGTGTCACATTCTCGCC
BLM-107	BLM	CAGGAGTTCAAGACCAGCCT
BLM-108	BLM	AGGATGTCCTTCTGTACCCT
BLM-109	BLM	AAGACAGTCTGTCTTGGCTG
BLM-110	BLM	TGCTACAATTGCATTTGGAA
BLM-111	BLM	ATTTTTATAACTTACATCCA
BLM-112	BLM	GCCTATCAACCCATCAAGGA
BLM-113	BLM	TCTCTATGAGAGGAAGCTCT
BLM-114	BLM	TTTTGAGCAGTAGATGACAC
BLM-115	BLM	GAGATGGTTAAAAAATGTCT
BLM-116	BLM	ACTACCACCCTAGGAAAGAC
BLM-117	BLM	GTCAAAATTATCAATATCAT
BLM-118	BLM	CAAGTAAAACCAGAAATGAA
BLM-119	BLM	ATCTTTATCTTCTGATCCTG
BLM-120	BLM	TGGGCTGAAACACCAAGACT
BLM-121	BLM	GCAAAGTAGTGGGAAGATAC
BLM-122	BLM	CAGAATCACTGAGGCCAGCA
BLM-123	BLM	GTGAAAATATAACGGAATGC
BLM-124	BLM	TATTTGCTCGCTTTCAGAGG
BLM-125	BLM	GGAAGATATCTTTCTACATG
BLM-126	BLM	AGAGAATCCTGTCTTTCCTA
BLM-127	BLM	CTTCAGAAGGAAACTTCTAA
BLM-128	BLM	CAAAACATACCCCTTTGCCT
BLM-129	BLM	GATTAGTTCTAAAATTATGC
BLM-130	BLM	CTTCAATAATTTGTATAGCA
BLM-131	BLM	AAGATTTACTATGAATATGC
BLM-132	BLM	TATTACAGAAATACTCTGAA
BLM-133	BLM	AACTGCTTCCAGTGGTTCCA
BLM-134	BLM	TTCACTTGATGGCCCTATGG
BLM-135	BLM	AAACCAGAAATGAAAGGAAG
BLM-136	BLM	GTAGTGCATACAACTTCCTT
BLM-137	BLM	TTCATCATTTCCTTTGTATG
BLM-138	BLM	TCCCGGGATTTCTTTACAGT
BLM-139	BLM	GCTGACACGTTACAGAGAGA
BLM-140	BLM	CCAGGAGTTCAAGACCAGCC
BLM-141	BLM	ATCTACGATAAGTGATCTCA
BLM-142	BLM	TCAATTTGAAGCAAAACCTC
BLM-143	BLM	GCATCACATAAGCGATCGCC
BLM-144	BLM	GGTTTTACTTGCAAAGTAGT
BLM-145	BLM	ATCTATTTGCTCGCTTTCAG
BLM-146	BLM	TGAACTGGATCCAATGATGC
BLM-147	BLM	ACCTTCCTTGATGGGTTGAT
BLM-148	BLM	ATAAGCGATCGCCTGGTCAT
BLM-149	BLM	AGTGTCTCAGAGGGAAGAGA
BLM-150	BLM	CCTTCATAGAATTCCCTGTA
BLM-151	BLM	GAAATAATTTCTTCTGGAGA
BLM-152	BLM	TGAAGCACATTGTGTCAGTC
BLM-153	BLM	TGCTTGTGAGAACATTTCCT
BLM-154	BLM	TGAATCACAAATCGCACGTC
BLM-155	BLM	AACATCCTCTTTTCTGTCAG
BLM-156	BLM	TGGTTTTACTTGCAAAGTAG
BLM-157	BLM	ACTTTGATGATGATGATGAC
BLM-158	BLM	AAGAGTGCAAAAATCCAGTC
BLM-159	BLM	ATTTGCTCGCTTTCAGAGGA
BLM-160	BLM	CCACAATGAGCCAAGAAGAC
BLM-161	BLM	GCTGAAGATTCTCAGACCTC
BLM-162	BLM	AAATTATCAATATCATAGGA
BLM-163	BLM	CTGACACGTTACAGAGAGAT
BLM-164	BLM	GCGATCAATGCTGCACTGCT
BLM-165	BLM	CCCTGCCTGTGTTTCTCCTG
BLM-166	BLM	TGATTTGTGGTGTTGGGTAG
BLM-167	BLM	CAGTCAGGTATATTTGGAAA
BLM-168	BLM	TTACTCTTACAAAGTGACTT
BLM-169	BLM	CACCAACTGTAAAGAAATCC
BLM-170	BLM	GAGAAACACAGGCAGGGAGC
BLM-171	BLM	TTCCAGTGGTTCCAAGGCAA
BLM-172	BLM	GGGCAGGAATCACCCTCCAT
BLM-173	BLM	TTACGGCCACAGCTAATCCC
BLM-174	BLM	CCCAGGAGAAACAGAATTTG
BLM-175	BLM	GGCAGGAATCACCCTCCATA
BLM-176	BLM	TGTTTTATCCTGATGCCGAC
BLM-177	BLM	CATGATAGGTATAGAAAAGC
BLM-178	BLM	AGTGAGTTTCTCTTGTATGA
BLM-179	BLM	CTTAAGCAATCCTCCTGCCT
BLM-180	BLM	TGATTCACTTGATGGCCCTA
BLM-181	BLM	GCAGCAGAAGTGGATTAATC
BLM-182	BLM	TCTGTTACTTGCACAGATCT
BLM-183	BLM	CAGGAGGATTGCTTAAGTCC
BLM-184	BLM	CCAGGAGAAACAGAATTTGA
BLM-185	BLM	CTCAAATTCTGTTTCTCCTG
BLM-186	BLM	TCCAGTGGTTCCAAGGCAAA
BLM-187	BLM	TGTACCGTCACAGTCTGTGC
BLM-188	BLM	GAGGGTTACTACCAAGAATC
BLM-189	BLM	TACAGGCCTGATTCACTTGA
BLM-190	BLM	GATTAATCAGGATGGCTGTC
BLM-191	BLM	CAGTCTGGTCACATCATGAT
BLM-192	BLM	CCAGCCCTTTGGGGAGGCCA
BLM-193	BLM	ACTGCTCAGAAATCAAAAAA
BLM-194	BLM	GGATAATTTACTGCCTCTCC
BLM-195	BLM	AAACTGAAACTTTTGGATTG
BLM-196	BLM	AATGAAAGCTCTTATTTCCC
BLM-197	BLM	TTTGGGGAGGCCAAGGCAGG
BLM-198	BLM	TTCACTGAAGGAAAAGTCTT
BLM-199	BLM	AGTCCAAAAGCTGACTTCCT
BLM-200	BLM	CATACTTCTCAAGCGACATC
BLM-201	BLM	ATAGGGCCATCAAGTGAATC
BLM-202	BLM	TCACCTGTCAGATATGTAGC
BLM-203	BLM	TAACAGACTCATTTCTACTC
BLM-204	BLM	AGCCCAGTTGCTACTTACAA
BLM-205	BLM	TGTTATGAGAATGCATATGA
BLM-206	BLM	ATAAGCCTGTCCAGCAGCAG
BLM-207	BLM	TTATTTAGCTAGTTTACCTA
BLM-208	BLM	CAGGATGTCCTTCTGTACCC
BLM-209	BLM	TGGAATGGGGATTGACAAAC
BLM-210	BLM	TGCAAAGTAGTGGGAAGATA
BLM-211	BLM	CTTTTCTGTCAGAGGTGTCA
BLM-212	BLM	AGGGAAAAAAAAAAAAGTCT
BLM-213	BLM	ACAGAAGTCTGCAAATCTCT
BLM-214	BLM	CATAGAATTCCCTGTAGGGC
BLM-215	BLM	TGCTGGACAGGCTTATCCCT
BLM-216	BLM	GCATATGAAGGCTTAAGAAA
BLM-217	BLM	TGTTCCTCAAAATAATCTAC
BLM-218	BLM	GCATATAAATGAAGATGCTC
BLM-219	BLM	TGAGAATCTTCAGCTGAGTC
BLM-220	BLM	AGGGTCTCACTGTGTTGCCC
BLM-221	BLM	TCTCTTTTAGTGGAAAAAGA
BLM-222	BLM	GTGCTTGTGAGAACATTTCC
BLM-223	BLM	GTTGTTAATATTTTTCTTTG
BLM-224	BLM	GAGATGAAGTGCAGCAGAAG
BLM-225	BLM	CTGGCAGAGCTGGAAGAGAT
BLM-226	BLM	AATTTTGTGCTGACTTGTCT
BLM-227	BLM	GAGGGTGATTCCTGCCCTAC
BLM-228	BLM	TACTCTGAATGGACATCGCC
BLM-229	BLM	CCCTACAGGGAATTCTATGA
BLM-230	BLM	GTAGCTGAAGACAGTTCCCC
BLM-231	BLM	CATAATCCCCAATTTGCTAT
BLM-232	BLM	TATTAAAAATATTGAAGTAA
BLM-233	BLM	ACATATAGAAGTTTTATGAT
BLM-234	BLM	CCAGGAAGAATCTTTTTGAA
BLM-235	BLM	TTCTTTAAAAATGCTCCAGC
BLM-236	BLM	CCAGGCTGGTCTTGAACTCC
BLM-237	BLM	TGGTGTTACTGAAGACAAAC
BLM-238	BLM	TCTTAGTTTTCCTCATACAA
BLM-239	BLM	ACATCTTTATTTCTTAATAC
BLM-240	BLM	ACATTACTGTGAAAATATAA
BLM-241	BLM	TTTTTGTTTTTTCACACTGC
BLM-242	BLM	TGTAAATGGGTATTGAATAA
BLM-243	BLM	AATACATACCAGTCGGCATC
BLM-244	BLM	TTGATGGTACTTAAAGAATC
BLM-245	BLM	CATATCATCCCAATCATTGA
BLM-246	BLM	ATTTATATGCACTTCAGCAA
BLM-247	BLM	CCGGAACAGAAGGAAACTTC
BLM-248	BLM	GTTTCCTTCTGTTCCGGTGA
BLM-249	BLM	TAAAAATGCTCCAGCAGGAC
BLM-250	BLM	TATCAATATCATAGGAAGGT
BLM-251	BLM	GAGTCAATTCAGAATTATAC
BLM-252	BLM	CAATTATCACAAGAAACATC
BLM-253	BLM	CAGAGAATCCTGTCTTTCCT
BLM-254	BLM	CTTCTGCTGCACTTCATCTC
BLM-255	BLM	CCTGCCTTGGCCTCCCCAAA
BLM-256	BLM	AAATCCATTTTCACCAAAGT
BLM-257	BLM	TTGGCTCATTGTGGAGATAC
BLM-258	BLM	ACGAAATCCTCCAGCATCAT
BLM-259	BLM	AATTGGCCGACCTTCCTTGA
BLM-260	BLM	CTTTGCTGATTTGTGGTGTT
BLM-261	BLM	ATGCAGGAGAATACAGCTTT
BLM-262	BLM	TTCGGAGTCTGCAAGAAATC
BLM-263	BLM	CCCTTTGGGGAGGCCAAGGC
BLM-264	BLM	GAGGTTTTGCTTCAAATTGA
BLM-265	BLM	CCTCAAATTCTGTTTCTCCT
BLM-266	BLM	CTGCTGGACAGGCTTATCCC
BLM-267	BLM	TGCTTCAGCAGCGGAACATA
BLM-268	BLM	TCTGGCAGAGCTGGAAGAGA
BLM-269	BLM	TGACTGTAATCCCAGCCCTT
BLM-270	BLM	TCTCACTGTGTTGCCCAGGC
BLM-271	BLM	TACCAAGAATCTGGCAGAGC
BLM-272	BLM	TGATGATGATGATTATGATA
BLM-273	BLM	CTTTAAGTACCATCAATGAT
BLM-274	BLM	AAAAGTTTCAGTTTATCATC
BLM-275	BLM	ATTGGCCGACCTTCCTTGAT
BLM-276	BLM	CTTTTCCAAATATACCTGAC
BLM-277	BLM	GATGCTGGAGGATTTCGTTT
BLM-278	BLM	TTTATATGCACTTCAGCAAT
BLM-279	BLM	TGTTCCGGTGATGGCTCTTA
BLM-280	BLM	AGAAGTATGTGAGGCTGAAC
BLM-281	BLM	CATTATAAGTCTTTTCAGTC
BLM-282	BLM	TATGAGGAAAACTAAGACTT
BLM-283	BLM	TCCCTGCCTGTGTTTCTCCT
BLM-284	BLM	GGGTGTTTCTTACAAAAATC
BLM-285	BLM	GTTTCTTGGCAGATGATTCA
BLM-286	BLM	TAGCGAAAAGAAGAAGAATT
BLM-287	BLM	TCCTGCATACTCATTTTCTC
BLM-288	BLM	CCCCTTTGCCTTGGAACCAC
BLM-289	BLM	GTCACTCTCAAGAAGCTTGC
BLM-290	BLM	ATTTCTTGAGAGCAGTATCC
BLM-291	BLM	GGCAGCTGTGGAAGATTTGC
BLM-292	BLM	CTTGGCCTCCCCAAAGGGCT
BLM-293	BLM	CGGGGCCTCTGCTGCTGGAC
BLM-294	BLM	TGGCATTTGATTGCCTAGAA
BLM-295	BLM	TCTTCCGGGGCCTCTGCTGC
BLM-296	BLM	ATACAGCTTTTGGCCTACTT
BLM-297	BLM	AACGGTCTATTTATAGGCTT
BLM-298	BLM	GCTACAATTGCATTTGGAAT
BLM-299	BLM	CTTGACCCTTTGCTGATTTG
BLM-300	BLM	CTGTCCAGCAGCAGAGGCCC
BLM-301	BLM	TCTATATGTCACTCCAGAAA
BLM-302	BLM	GAAGACAAACTGGAAAAATA
BLM-303	BLM	AAAGCCCAAACTGTACTAAA
BLM-304	BLM	GCTGCTCTTGCTTACCATGC
BLM-305	BLM	CTCTGTGTTTCCTGTCCTGC
BLM-306	BLM	ATGCTGGTCGACATTTTCTT
BLM-307	BLM	CATTGTTCTCTTTCAGGAGG
BLM-308	BLM	AGTAACCCTCCACAGATTTA
BLM-309	BLM	ATCAATATCATAGGAAGGTT
BLM-310	BLM	CATCAATGATTGGGATGATA
BLM-311	BLM	AGTCCTTTGTAAGTAGCAAC
BLM-312	BLM	TCCTGCCTTGGCCTCCCCAA
BLM-313	BLM	CAATAGCAAATTGGGGATTA
BLM-314	BLM	CACTGCTCAGAAATCAAAAA
BLM-315	BLM	CAGCTTTTTAAAAAGTCTTT
BLM-316	BLM	CTTCCTCTTCAAAATGCCTT
BLM-317	BLM	CCTTTGCTGATTTGTGGTGT
BLM-318	BLM	TACAGAAGTCTGCAAATCTC
BLM-319	BLM	TTTTTCTCCTCTTAGACCTT
BLM-320	BLM	TCAGGAGCCAATAGCAAATT
BLM-321	BLM	GGTTTCTTGGCAGATGATTC
BLM-322	BLM	ATCAGGAGCCAATAGCAAAT
BLM-323	BLM	TTTAAGTACCATCAATGATT
BLM-324	BLM	TCATTTTTTTTTCCTAGTCT
BLM-325	BLM	ATTACCGAAAAAGCCTAAAA
BLM-326	BLM	TGCTCCTGTAGATTATTTTG
BLM-327	BLM	TATGCTGGTCGACATTTTCT
BLM-328	BLM	CATCCAAGGAAGTCAGCTTT
BLM-329	BLM	CTCTTAGACCTTTGGGAGGC
BLM-330	BLM	GGTGCTTTCTGATCCATTCT
BLM-331	BLM	AATTGCCATTTAGTACAGTT
BLM-332	BLM	AACTGAAACTTTTGGATTGT
BLM-333	BLM	CCAGAAGTTTCCTTCTGTTC
BLM-334	BLM	CATATAGAAGTTTTATGATT
BLM-335	BLM	ATTGCCATTTAGTACAGTTT
BLM-336	BLM	TTGGCCTACTTTGGTGAAAA
BLM-337	BLM	ATCTGTGCTACAATTGCATT
BLM-338	BLM	ATAAAACATGTAGGTCCTTC
BLM-339	BLM	GAAGCAGAAATAATTTCTTC
BLM-340	BLM	CCTTTCAAAAAGATTCTTCC
BLM-341	BLM	TGACTCTCTGAAAACTCATT
BLM-342	BLM	TTACAAAGGACTTCTGTAAA
BLM-343	BLM	AAGATTTTTCATAAAAAATT
BLM-344	BLM	TTCCAGCTCTGCCAGATTCT
BLM-345	BLM	AAAAGTGATGCCAGTCTTCT
BLM-346	BLM	TTTTCTCCTCTTAGACCTTT
BLM-347	BLM	CCTTGGCCTCCCCAAAGGGC
BLM-348	BLM	TTTTATTTGCAGTACGTTAA
BLM-349	BLM	TTGGGTCTTTTTTTGATAAC
BLM-350	BLM	CCCTCAAATTCTGTTTCTCC
BLM-351	BLM	GCTGATACTTGACAAGATTT
BLM-352	BLM	TTGTTAATATTTTTCTTTGA
BLM-353	BLM	TACTCTTACAAAGTGACTTT
BLM-354	BLM	CAAAACACTTACGAAAATTT
BLM-355	BLM	TACAAAGGACTTCTGTAAAT
BLM-356	BLM	TAATTTATTATTAAGTGTTC
BLM-357	BLM	CTCCCTGCCTGTGTTTCTCC
BLM-358	BLM	TAGTAACCCTCCACAGATTT
BLM-359	BLM	TCTCATAAAGGTAGACTTTA
BLM-360	BLM	AAAATCCAGTCAGGTATATT
BLM-361	BLM	TGTACTAAATGGCAATTTAA
BLM-362	BLM	TCCTCAGCGGCACTTCTTCC
BLM-363	BLM	CTTTACAGTTGGTGTGTTTT
BLM-364	BLM	TGATGATAAACTGAAACTTT
BLM-365	BLM	AAATCTCTGGGGAAAGTTTT
BLM-366	BLM	GACTGTAATCCCAGCCCTTT
BLM-367	BLM	TTAAGAAACGGTCTATTTAT
BLM-368	BLM	CTCCTCAGCGGCACTTCTTC
BLM-369	BLM	TCACAGTCTGTGCTGGTTTC
BLM-370	BLM	TCTTTACAGTTGGTGTGTTT
BLM-371	BLM	CTTTCTGATACTGATTTAAT
BLM-372	BLM	GCCACCTTTTTAGGCTTTTT
BLM-373	BLM	ACGCTCATGTTTCAGATTTC
BLM-374	BLM	ATATAAATACAAACCTTTTC
BLM-375	BLM	TTTCCTCTTCCTTTCATTTC
BLM-376	BLM	CAATCAAATGCCACCTTTTT
CTC1-1	CTC1	TCCTTCTATAGGGAACACGG
CTC1-2	CTC1	GACCTGTAGGAATCACCATG
CTC1-3	CTC1	GAAGTAGGACACTCACAGCG
CTC1-4	CTC1	CTGCACGATGATGGACACGT
CTC1-5	CTC1	CAACACATAGAAACTGAGGG
CTC1-6	CTC1	TGTCCGTGACAAAATCTCAG
CTC1-7	CTC1	GTGATTCCTACAGGTCACCA
CTC1-8	CTC1	CAAAGGAAACACTGGCACAG
CTC1-9	CTC1	TCTCCTTACCTATAGCTGAG
CTC1-10	CTC1	TCGCAGTTCTGTCAGCACAT
CTC1-11	CTC1	TCATTGTCGTCATTTCCCTG
CTC1-12	CTC1	ACAAAGTGTCCAGAGGAACA
CTC1-13	CTC1	GGTGCAAGAACTCAAACCAG
CTC1-14	CTC1	GGCTAGTACAAAGTGTCCAG
CTC1-15	CTC1	AAGACTGTCTGGTTGTCCCA
CTC1-16	CTC1	TCATCCAGAGAGACGCCACA
CTC1-17	CTC1	AAGGGCCTTAGGGTCAAAGG
CTC1-18	CTC1	CTCAGCGGAGAAAGACACCA
CTC1-19	CTC1	TTTCAGCAGCAACAGACGGG
CTC1-20	CTC1	CACCAGCTGCTCGTACAGGG
CTC1-21	CTC1	CACTGGCGTCCTGAGCTGTG
CTC1-22	CTC1	TGCCAGGTGGAATTCCTCAG
CTC1-23	CTC1	TTACTTGTCACTGAGCAGGT
CTC1-24	CTC1	CTGGTGGTGTCTCAGCACAT
CTC1-25	CTC1	AGTTCAGCCAGGTAGATGTG
CTC1-26	CTC1	CAATAGGACGGAGGACAGAG
CTC1-27	CTC1	AAGAAAGCACAATAGGACGG
CTC1-28	CTC1	CCTGGAAGTAGTCCTAGTGA
CTC1-29	CTC1	CGGCTACAGCGATTCCAGTG
CTC1-30	CTC1	GGTGTTGCTGAATGAAGGCA
CTC1-31	CTC1	GAGGGAGGTAACTCCAACGG
CTC1-32	CTC1	CTCAACCCCTCAGTGACCCA
CTC1-33	CTC1	ACACCTCAGACAGATCCCAC
CTC1-34	CTC1	TTGTCCCAGGGAAGGAACCA
CTC1-35	CTC1	AGAGAAGCTTTGAAGCAGAA
CTC1-36	CTC1	CCCCAACACATAGAAACTGA
CTC1-37	CTC1	GCACAGCCAGCCAACTCCAG
CTC1-38	CTC1	CTTCTCTCGTCAGAAGCCTG
CTC1-39	CTC1	ACTCCAAACCTATCAGCCGT
CTC1-40	CTC1	AAAGAAAATGAGGTGAACCT
CTC1-41	CTC1	GCACTTGGACGAAATCTAGG
CTC1-42	CTC1	CGGGGCCAGGAGCTATGAGT
CTC1-43	CTC1	ACTGAGCAGGTCGGTCAGTG
CTC1-44	CTC1	TATATACATCCAGGTGAGGG
CTC1-45	CTC1	CATCCAGAGAGACGCCACAA
CTC1-46	CTC1	CAGAGTACTCCAGCTCTCTG
CTC1-47	CTC1	TTGGACGAAATCTAGGAGGG
CTC1-48	CTC1	TCTCCGCTGAGATTTTGTCA
CTC1-49	CTC1	GACACTATGTGAACCCCTTG
CTC1-50	CTC1	ATCAGCCGTGGGTCACTGAG
CTC1-51	CTC1	GACAGATCCCACCGGCCCAG
CTC1-52	CTC1	TCCCCAACACATAGAAACTG
CTC1-53	CTC1	TCAAAGGAAACACTGGCACA
CTC1-54	CTC1	CTTCTTAGAAACAAGCTCAG
CTC1-55	CTC1	ACAAAAATTACGCTTCATGA
CTC1-56	CTC1	CTGGCTGAACTTCTGCAGGG
CTC1-57	CTC1	CTTGCAGTTCAGTTAACAGG
CTC1-58	CTC1	GGACAGGGATAGGCGTGACG
CTC1-59	CTC1	AGAGCCAGGACCAAGCCAGG
CTC1-60	CTC1	CTGATGGTCAAAGGAAACAC
CTC1-61	CTC1	CTTGCCTACCAGCAGTTCCG
CTC1-62	CTC1	GGAGCTAGAAGATCCAGGGT
CTC1-63	CTC1	CATCCTCATACTTTCTGGAG
CTC1-64	CTC1	CTCTATGTGAGAGATAACAC
CTC1-65	CTC1	CTGCGAGTGTCCAAGATCCG
CTC1-66	CTC1	CTCCAAGTGCCCTTCCCCTG
CTC1-67	CTC1	CACATCCTCATACTTTCTGG
CTC1-68	CTC1	CTGCAACTTCGGGACCAAAG
CTC1-69	CTC1	GGAAGTAGTCCTAGTGAGGG
CTC1-70	CTC1	CCACACCAGCTGCTCGTACA
CTC1-71	CTC1	AAGGCCACGGAACTGCTGGT
CTC1-72	CTC1	AGAGCCGGCTCTGTCCTAGG
CTC1-73	CTC1	GAGCTGGAACTGGAGCTGGA
CTC1-74	CTC1	TTCCGAACAGGGCTGCCTGG
CTC1-75	CTC1	GTTACCTCCCTCCTGCCAGG
CTC1-76	CTC1	TTTGAAGCAGAACGGCGCCA
CTC1-77	CTC1	GCTGAAACCAGAATGTGTGC
CTC1-78	CTC1	TACCTGGCTGAACTTCTGCA
CTC1-79	CTC1	GTGTGCAGCGAAACCTGGCT
CTC1-80	CTC1	CTGTCCTTCTTCTTTCAGGG
CTC1-81	CTC1	ACTCACGGAGGAAGGGACCT
CTC1-82	CTC1	CCTGCACGATGATGGACACG
CTC1-83	CTC1	CTTCCTTCTATAGGGAACAC
CTC1-84	CTC1	CCCCATGCCCAGCAACTCGG
CTC1-85	CTC1	TGAGGGGCAGTGTAGAACCT
CTC1-86	CTC1	AAACATGCTGGCGCTGACCA
CTC1-87	CTC1	GACCTGATGGTGGTCTCAGG
CTC1-88	CTC1	TGGCGGAGCTAGAAGATCCA
CTC1-89	CTC1	CAGTGTTATCTCTCACATAG
CTC1-90	CTC1	GGAGACGCTGGTGAGTCTTG
CTC1-91	CTC1	TTCACACAATCAATTACCAA
CTC1-92	CTC1	AGGAATGTTGCAGGAACTGG
CTC1-93	CTC1	AATTCCACCTGGCAGGAGGG
CTC1-94	CTC1	AAAAGTAACAGCTGCTCTCG
CTC1-95	CTC1	GTGGGCTACCAAGGCCCTGG
CTC1-96	CTC1	CGTCCAAGTGCCAGGCAGAG
CTC1-97	CTC1	ACATCCTCATACTTTCTGGA
CTC1-98	CTC1	TGACCTGATGGTGGTCTCAG
CTC1-99	CTC1	ATAGGCTGTACCAGGCCGAA
CTC1-100	CTC1	ATATATACATCCAGGTGAGG
CTC1-101	CTC1	AGGAATTCCACCTGGCAGGA
CTC1-102	CTC1	AGGACTTCCCCTCTACCTGT
CTC1-103	CTC1	ATCCAGCTCATAGAGGCCAG
CTC1-104	CTC1	CCCCCCAGGAGCAAGTCCAG
CTC1-105	CTC1	CTGTAGCCGAGGAGGTTCTG
CTC1-106	CTC1	CAGGAGGGAGGTAACTCCAA
CTC1-107	CTC1	CTCATCCCGTCAAGCCTACG
CTC1-108	CTC1	ATCCAGAGAGACGCCACAAG
CTC1-109	CTC1	TGGAATCGCTGTAGCCGAGG
CTC1-110	CTC1	TGGACACGTGGGTGACAGCT
CTC1-111	CTC1	GGAGGGAGGTAACTCCAACG
CTC1-112	CTC1	TGGTGGTGTCTCAGCACATG
CTC1-113	CTC1	GCTGCCCATCCAGCTCATAG
CTC1-114	CTC1	TTCCCACCTCAGAACCTCCT
CTC1-115	CTC1	CTATCAGCCGTGGGTCACTG
CTC1-116	CTC1	GCATCACCCGCCTAAGGCCA
CTC1-117	CTC1	GCTTCATGAGGGCCTCCTTG
CTC1-118	CTC1	TTCCTTCTATAGGGAACACG
CTC1-119	CTC1	TTGGAACAAGAGTGCAGGAA
CTC1-120	CTC1	GGAAAGGGAGCTCTCCACAC
CTC1-121	CTC1	TCAGGAACAAGCCTGGCTTG
CTC1-122	CTC1	GGCAGGACAATCGGAGCCTG
CTC1-123	CTC1	TGCTCCCCATAGGCTCCTGG
CTC1-124	CTC1	CACACACCCAGAAGAGCTGA
CTC1-125	CTC1	CTGTCTGGTTGTCCCAGGGA
CTC1-126	CTC1	TACGCAGACAGCTATAAGCC
CTC1-127	CTC1	TCTGGGCACAGGCAGGATCA
CTC1-128	CTC1	CCTCTGGACTTGCTCCTGGG
CTC1-129	CTC1	GGGCCAGGACTGATGGTCAA
CTC1-130	CTC1	CTTCTTGCTCTGCCACAAGG
CTC1-131	CTC1	CTGGTTTCAGCAGCAACAGA
CTC1-132	CTC1	AAGCAGCTTCCCTTCCTGGA
CTC1-133	CTC1	GAAGCAGAACGGCGCCACGG
CTC1-134	CTC1	AGCCACATTACACCTCAAGT
CTC1-135	CTC1	CACTACTGCTCCACGACAGG
CTC1-136	CTC1	CTTGTTCCAAGTCTGCCGAT
CTC1-137	CTC1	TGAAGTAGGACACTCACAGC
CTC1-138	CTC1	CTTATTGTACCAGCATCTGC
CTC1-139	CTC1	GGATGGGACTGCCGAAGCCG
CTC1-140	CTC1	CCTTCCTTCTATAGGGAACA
CTC1-141	CTC1	CAGACTTGGAACAAGAGTGC
CTC1-142	CTC1	GGTGTGATCTACCAAGAGAC
CTC1-143	CTC1	GAGTTGGCAGCTGGGCAGGT
CTC1-144	CTC1	CTAGTGAGGGAGGCAAGTGT
CTC1-145	CTC1	AGGTGAACATCCTGGAGCTG
CTC1-146	CTC1	AACACATAGAAACTGAGGGC
CTC1-147	CTC1	TCTATATATACATCCAGGTG
CTC1-148	CTC1	TCCAGTTGTCCTGGACAGTG
CTC1-149	CTC1	TGTCCATCATCGTGCAGGTG
CTC1-150	CTC1	CAGCAACTCGGAGGACAAGA
CTC1-151	CTC1	TGAGTCGGTACACCTGTCCC
CTC1-152	CTC1	TCCCTCCTTGACAGTACACT
CTC1-153	CTC1	GACAGAGACGATATGGCAAG
CTC1-154	CTC1	AGCCGGCTCTGTCCTAGGTG
CTC1-155	CTC1	GCCCTAGTGCTGCTGCCACA
CTC1-156	CTC1	GAGGACAGGGATAGGCGTGA
CTC1-157	CTC1	ATACCAGGCCTGGGCCCAAG
CTC1-158	CTC1	ACAATAGGACGGAGGACAGA
CTC1-159	CTC1	CTCCTTGACAGCTGGACACA
CTC1-160	CTC1	CCGGGTCCACTTCAGCCAGT
CTC1-161	CTC1	TATATATACATCCAGGTGAG
CTC1-162	CTC1	CTGAAGAGCCAAAGAAAATG
CTC1-163	CTC1	AGGATCCAGAAAGTCTTGTC
CTC1-164	CTC1	CCTGCACATAAGTGGATGAC
CTC1-165	CTC1	GCTGCCTGGTGCGGGCAGAG
CTC1-166	CTC1	AGAACCTTGGTTCCTTCCCT
CTC1-167	CTC1	GGTTCACGTGAGTCAGGAAA
CTC1-168	CTC1	AAGCCAGGCGGCGATTGAGT
CTC1-169	CTC1	CCACGTGTCCATCATCGTGC
CTC1-170	CTC1	CCTCCGAGTTGCTGGGCATG
CTC1-171	CTC1	GCGACCTGGAGTGTGTCTGC
CTC1-172	CTC1	CCGAAGCCGTGGTGACCTGT
CTC1-173	CTC1	TATCAGCCGTGGGTCACTGA
CTC1-174	CTC1	AAGTTCAGCCAGGTAGATGT
CTC1-175	CTC1	CAGGTCGCATCACCCGCCTA
CTC1-176	CTC1	GTTCACCTGCTCCAGTCAGT
CTC1-177	CTC1	GGCCCTTCTGCCCCTCCCGG
CTC1-178	CTC1	GGCCCAGAGGGACCCCACCT
CTC1-179	CTC1	TCTGGGTAGAGGACAGGGAT
CTC1-180	CTC1	ACCATGTGGCAGCAGCACTA
CTC1-181	CTC1	TCAGTTAACAGGAGGAAGCA
CTC1-182	CTC1	TGTGGCAGAGCAAGAAGAGC
CTC1-183	CTC1	ACAGATCCCACCGGCCCAGA
CTC1-184	CTC1	TGGGCTGGGCAGAAGGCAGA
CTC1-185	CTC1	GTGTTGGGGAGCTGGCTTGG
CTC1-186	CTC1	AAATGACGACAATGATCAGA
CTC1-187	CTC1	CACTGGAATCGCTGTAGCCG
CTC1-188	CTC1	TGACTCTCGGATAGAAAGGC
CTC1-189	CTC1	GACTGGTCATCCAAACATGC
CTC1-190	CTC1	AGCTGGAGTACTCTGACTCT
CTC1-191	CTC1	TAGCAGCACTCACGGAGGAA
CTC1-192	CTC1	TTGAGGGTGTTGCTGAATGA
CTC1-193	CTC1	CTTTCAGGGTGGCCAGAGTG
CTC1-194	CTC1	CATTGTGTGCATTCCGAACA
CTC1-195	CTC1	CAGCACATCTTGGATATCCT
CTC1-196	CTC1	CCTAATGGGACGATCTTCGA
CTC1-197	CTC1	GGCCTCCGGGAGGGGCAGAA
CTC1-198	CTC1	GGGGGCACCCAGAGGAAGGA
CTC1-199	CTC1	AGAGGAAGGAGGGTACTGGA
CTC1-200	CTC1	GTCCAGAGGAACATGGTCAT
CTC1-201	CTC1	CCTGTACGAGCAGCTGGTGT
CTC1-202	CTC1	GAGGAATTCCACCTGGCAGG
CTC1-203	CTC1	GGTGGAATTCCTCAGGGGAA
CTC1-204	CTC1	TGGGGGCTGCCCGAGCCCCA
CTC1-205	CTC1	TGGTTTCAGCAGCAACAGAC
CTC1-206	CTC1	AACTCCAAACCTATCAGCCG
CTC1-207	CTC1	TGCTCCAGTCAGTGGGAGGG
CTC1-208	CTC1	AGGGCTGTGTCCTAGAGAGT
CTC1-209	CTC1	ATGCTCAGCTCCTTCCAGGA
CTC1-210	CTC1	GGTTTCAGTTGATCGTAGAG
CTC1-211	CTC1	AGGACTACTTCCAGGAGCCC
CTC1-212	CTC1	GAAAGAAGAAGGACAGCGTA
CTC1-213	CTC1	CTGCCAGGTGGAATTCCTCA
CTC1-214	CTC1	TTCCCCTGAGGAATTCCACC
CTC1-215	CTC1	AACGGGGGAACAGAAAAAGA
CTC1-216	CTC1	TCTGGAGCTTGAAAGCTCCC
CTC1-217	CTC1	GGGCCGGTGGGATCTGTCTG
CTC1-218	CTC1	AGGATAGGAGTCTAGAATAC
CTC1-219	CTC1	TGGTTTGAGTTCTTGCACCC
CTC1-220	CTC1	GCTGGCTTGGGGGCACCCAG
CTC1-221	CTC1	CGGCGATTGAGTTGGCAGCT
CTC1-222	CTC1	GACCCCACCTAGGACAGAGC
CTC1-223	CTC1	ACATTTACTTGTCACTGAGC
CTC1-224	CTC1	AGGAAGCACTCTCTGGGTAG
CTC1-225	CTC1	TTGGTAGCCCACAGGTAGAG
CTC1-226	CTC1	GAAGTTCAGCCAGGTAGATG
CTC1-227	CTC1	ACTGGAGCAGGTGAACATCC
CTC1-228	CTC1	CTCTCCTTACCTATAGCTGA
CTC1-229	CTC1	GGTCTTCTATATATACATCC
CTC1-230	CTC1	CTGGCCACCCTGAAAGAAGA
CTC1-231	CTC1	CCCTCAGTTTCTATGTGTTG
CTC1-232	CTC1	TCAAGCCAGGCTTGTTCCTG
CTC1-233	CTC1	GTCAGCACATAGGCTGTACC
CTC1-234	CTC1	CCTCTCCTTACCTATAGCTG
CTC1-235	CTC1	GGAAGGAGGGTACTGGATGG
CTC1-236	CTC1	AGGGACACTAACAGACCTAT
CTC1-237	CTC1	CTGGATCTTCTAGCTCCGCC
CTC1-238	CTC1	CATACCTGCAGACACACTCC
CTC1-239	CTC1	CACAAAAATTACGCTTCATG
CTC1-240	CTC1	GAAGATCGTCCCATTAGGTA
CTC1-241	CTC1	GGAGCTCCGGCGCATCATGG
CTC1-242	CTC1	TGTTCACCTGCTCCAGTCAG
CTC1-243	CTC1	TCCAGCTCATAGAGGCCAGC
CTC1-244	CTC1	TATGGCAAGAGGCAGTGGCC
CTC1-245	CTC1	ATGCACTACTGCTCCACGAC
CTC1-246	CTC1	TGTGCCACACCAGCTGGGCA
CTC1-247	CTC1	GCTCCTTGACAGCTGGACAC
CTC1-248	CTC1	ACTCCCCATGCCCAGCAACT
CTC1-249	CTC1	GGGTGTTGCTGAATGAAGGC
CTC1-250	CTC1	CCATCCTTTTCAAACAACAT
CTC1-251	CTC1	TCTGGGCACTGACCTGATGG
CTC1-252	CTC1	CAACTGGCTGAAGTGGACCC
CTC1-253	CTC1	AGGCTTCATCCAGAAGCAGC
CTC1-254	CTC1	TTACCTGAGCCTGAGCAGGC
CTC1-255	CTC1	GCCAGAGTGGGGAAGGAGGA
CTC1-256	CTC1	GGAAGGGCACTTGGAGCTGT
CTC1-257	CTC1	AGCCAGGTAGATGTGGGGCA
CTC1-258	CTC1	GGTCATGGGCTCGTCAACCC
CTC1-259	CTC1	ATAGCAGCACTCACGGAGGA
CTC1-260	CTC1	TAGGGCTGTGTCCTAGAGAG
CTC1-261	CTC1	GGGTTCACGTGAGTCAGGAA
CTC1-262	CTC1	TTGGGGTCAGCCTCTAAGAG
CTC1-263	CTC1	AGGGCCTGGAGCCCAACTTG
CTC1-264	CTC1	ACAGCTGCTCTCGGGGCAGG
CTC1-265	CTC1	CTGGTGTGGGAACGTCAGTT
CTC1-266	CTC1	GAGTGGTCTTGCAGTTTGCA
CTC1-267	CTC1	CACTTGGACGAAATCTAGGA
CTC1-268	CTC1	GGCCCAACCAAGAAAGGTCC
CTC1-269	CTC1	AAGAAGGACAGCGTAAGGCC
CTC1-270	CTC1	CTGCCCCTCAGCTATAGGTA
CTC1-271	CTC1	AACGGCGCCACGGAGGCAGG
CTC1-272	CTC1	TTGTACCAGCATCTGCCGGC
CTC1-273	CTC1	GCAGTTCCGTGGCCTTAGGC
CTC1-274	CTC1	TTCCCCCTGAGACCACCATC
CTC1-275	CTC1	TGGTCTCAGGGGGAAAACTC
CTC1-276	CTC1	GTGCTCGCCCCCTGCCTCCG
CTC1-277	CTC1	GGGGTTGAGAGTGCTTGGCC
CTC1-278	CTC1	TGCCACATGGTGATTCCTAC
CTC1-279	CTC1	TAGGACTTCCCCTCTACCTG
CTC1-280	CTC1	TCTTTCTTAGCTCATAGACC
CTC1-281	CTC1	CAGGCGAGTGCACTTTCCCT
CTC1-282	CTC1	CCAGGGCCTTGGTAGCCCAC
CTC1-283	CTC1	CGGCAGTCCCATCCTCCACC
CTC1-284	CTC1	CACGGAACTGCTGGTAGGCA
CTC1-285	CTC1	TCCTGGAAGTAGTCCTAGTG
CTC1-286	CTC1	GTGTACCGACTCATAGCTCC
CTC1-287	CTC1	AGTCCTCACCTGCACGATGA
CTC1-288	CTC1	AGCAGTTCCGTGGCCTTAGG
CTC1-289	CTC1	ATGAGCTGGATGGGCAGCTG
CTC1-290	CTC1	CCACACTTGCCTCCCTCACT
CTC1-291	CTC1	GCGTCTCTCTGGATGAAACT
CTC1-292	CTC1	AGAGGCAGTGGCCTGGAATG
CTC1-293	CTC1	CTACAGCTTCGTCTCAGTAC
CTC1-294	CTC1	AGCTGTCTGCGTAGGGCAAG
CTC1-295	CTC1	GGGATCTGTCTGAGGTGTTG
CTC1-296	CTC1	CATAGGCTGTACCAGGCCGA
CTC1-297	CTC1	TGGGCAGGTAGGAGGCCTCC
CTC1-298	CTC1	GCTCTTCTTGCTCTGCCACA
CTC1-299	CTC1	GGCGTGTTGAATGAGCCCGC
CTC1-300	CTC1	TGCTCAGCTCCTTCCAGGAA
CTC1-301	CTC1	TGTCCAGGACAACTGGACTC
CTC1-302	CTC1	CAGGCTGGGGCTCCCAGGAG
CTC1-303	CTC1	ACTGGTGGTGTCTCAGCACA
CTC1-304	CTC1	GAAGACTGTCTGGTTGTCCC
CTC1-305	CTC1	CACTCTCTGGGTAGAGGACA
CTC1-306	CTC1	CCTGAGGAATTCCACCTGGC
CTC1-307	CTC1	TAGCTTCACACACCTTCTCA
CTC1-308	CTC1	TTCTGGAGGGGACAGTGATG
CTC1-309	CTC1	CACGACAGGTGGCTGCAGCA
CTC1-310	CTC1	GAAATTACCTGAGCCTGAGC
CTC1-311	CTC1	CCTAGTGAGGGAGGCAAGTG
CTC1-312	CTC1	CTCAGTGACCCACGGCTGAT
CTC1-313	CTC1	TCCCAGGAGAGGAATGTTGC
CTC1-314	CTC1	GCTGAATGAAGGCAGGGTCT
CTC1-315	CTC1	CTAAAAGTAACAGCTGCTCT
CTC1-316	CTC1	ATCGAACTAGACTCCCAGCC
CTC1-317	CTC1	TCCTGACTCACGTGAACCCC
CTC1-318	CTC1	GTGGAGCAGTAGTGCATACC
CTC1-319	CTC1	CAACAGACGGGAGGACTGAC
CTC1-320	CTC1	GAGGAGCTGGCCTGCAAGTG
CTC1-321	CTC1	GTTGTCCTGGACAGTGAGGC
CTC1-322	CTC1	GGCTGCAGCATGGGAGACGC
CTC1-323	CTC1	CCAGAAGCAGCAGGCCAGGT
CTC1-324	CTC1	TAGGACTACTTCCAGGAGCC
CTC1-325	CTC1	ACATTAGGCTCCTTGACAGC
CTC1-326	CTC1	GGCAGGGCAGGGAACCACTT
CTC1-327	CTC1	GGTTTTACTTGGGGTTCTGG
CTC1-328	CTC1	GTTTCAGTTGATCGTAGAGA
CTC1-329	CTC1	CTGGCGGAGCTAGAAGATCC
CTC1-330	CTC1	CAGAAGGGCCTTAGGGTCAA
CTC1-331	CTC1	AGAAGAGCCGGCTCTGTCCT
CTC1-332	CTC1	CAAAAGAAAGCACAATAGGA
CTC1-333	CTC1	TTCCACTCACCTCACAGCTC
CTC1-334	CTC1	GCTTGGGGTCAGCCTCTAAG
CTC1-335	CTC1	AGCACATGGGGACACAGCCT
CTC1-336	CTC1	CTCGTACAGGGAGGCCCCGT
CTC1-337	CTC1	CTGTGCTCACCGAATAGGAT
CTC1-338	CTC1	TGGTGTGGCACAGAGCCCTT
CTC1-339	CTC1	GACCCTGTGTCCAGCTGTCA
CTC1-340	CTC1	ACTTTCCTCAGGAACAAGCC
CTC1-341	CTC1	TCCTTCCCTCCCTTACCTGC
CTC1-342	CTC1	CAGTGGGAGGGGGGACAAGA
CTC1-343	CTC1	GGCTTATAGCTGTCTGCGTA
CTC1-344	CTC1	CAGGGAAAGTGCACTCGCCT
CTC1-345	CTC1	GAGCCAGGAGTTGCAGTCCC
CTC1-346	CTC1	TGTCCAGAGGAACATGGTCA
CTC1-347	CTC1	GACCTGAGCATCCTCAAGCC
CTC1-348	CTC1	GCAGGCAGGAAGCACTCTCT
CTC1-349	CTC1	CTAGATTTCGTCCAAGTGCC
CTC1-350	CTC1	CAGGTAGGAGGCCTCCGGGA
CTC1-351	CTC1	TAATGTCCAGTTGACTCCAT
CTC1-352	CTC1	AGGCAGGACAATCGGAGCCT
CTC1-353	CTC1	GAAACCTCTCTGCCCGCACC
CTC1-354	CTC1	AGGTGGAATTCCTCAGGGGA
CTC1-355	CTC1	GAAGATCCAGGGTAGGAGCC
CTC1-356	CTC1	GCCAGGTAGATGTGGGGCAG
CTC1-357	CTC1	CCTACAGGTCACCACGGCTT
CTC1-358	CTC1	CACTCACGGAGGAAGGGACC
CTC1-359	CTC1	CTATATATACATCCAGGTGA
CTC1-360	CTC1	ATGGACACGTGGGTGACAGC
CTC1-361	CTC1	CTTGTGCTCTCACCTGATGA
CTC1-362	CTC1	ATGAGTCGGTACACCTGTCC
CTC1-363	CTC1	TCTAGTTCGATTGAGTGCTC
CTC1-364	CTC1	GGAACACGGGGGCCATGAGA
CTC1-365	CTC1	CACAATAGGACGGAGGACAG
CTC1-366	CTC1	AGAAGGACAGCGTAAGGCCT
CTC1-367	CTC1	GGCTGAAGACAGAGACGATA
CTC1-368	CTC1	CCGTCGAAGATCGTCCCATT
CTC1-369	CTC1	ACGACAGGTGGCTGCAGCAT
CTC1-370	CTC1	TGGGGTCCCTCTGGGCCGGT
CTC1-371	CTC1	CACCTGCTCCAGTCAGTGGG
CTC1-372	CTC1	CATGCTGCAGCCACCTGTCG
CTC1-373	CTC1	CACCCTGCAGAAGTTCAGCC
CTC1-374	CTC1	CGTAATTTTTGTGTCCCCCC
CTC1-375	CTC1	TCCTGCAACATTCCTCTCCT
CTC1-376	CTC1	CGTGACGGGGCCAGGACTGA
CTC1-377	CTC1	TTGGCAGCTGGGCAGGTAGG
CTC1-378	CTC1	GCCCGCTGGCCTCTATGAGC
CTC1-379	CTC1	TCTCTTTCTAGTCTTCAGCC
CTC1-380	CTC1	AATGGAGTCAACTGGACATT
CTC1-381	CTC1	ACTCTGACTCTCGGATAGAA
CTC1-382	CTC1	TGTTTGCAGGGAGCAGTCAC
CTC1-383	CTC1	ATGTGAATTCCCCCCTCACC
CTC1-384	CTC1	TAGGTGGGGTCCCTCTGGGC
CTC1-385	CTC1	TCTCCCTGTGCTCACCGAAT
CTC1-386	CTC1	ACCTGCTCCAGTCAGTGGGA
CTC1-387	CTC1	CAGTAGTGCATACCAGGCCT
CTC1-388	CTC1	CCAGGATATCCAAGATGTGC
CTC1-389	CTC1	AGCTCAAAAGAAAGCACAAT
CTC1-390	CTC1	GGGCATCAGCCAGAAAGAAC
CTC1-391	CTC1	CCGGTCATCCACTTATGTGC
CTC1-392	CTC1	GCACTCTCTGGGTAGAGGAC
CTC1-393	CTC1	GCAGGTAGGAGGCCTCCGGG
CTC1-394	CTC1	GGAGGCCCCGTAGGCTTGAC
CTC1-395	CTC1	AGCCTGGCTTGAGGATGCTC
CTC1-396	CTC1	GCCTAAGGCCACGGAACTGC
CTC1-397	CTC1	ACCCAGAGGAAGGAGGGTAC
CTC1-398	CTC1	TGCATCCTGCCTCACTGTCC
CTC1-399	CTC1	GCTTCTCTCGTCAGAAGCCT
CTC1-400	CTC1	ACCTCTGGACTTGCTCCTGG
CTC1-401	CTC1	GGAGGGGCAGAAGGGCCTTA
CTC1-402	CTC1	AACTGCAAGACCACTCTGCC
CTC1-403	CTC1	GCCACATTACACCTCAAGTT
CTC1-404	CTC1	CTTGCAGGCCAGCTCCTCCA
CTC1-405	CTC1	GCATTCCGAACAGGGCTGCC
CTC1-406	CTC1	AAAGATGGCCCAACCAAGAA
CTC1-407	CTC1	TACACCTCAAGTTGGGCTCC
CTC1-408	CTC1	CAGGTGAACATCCTGGAGCT
CTC1-409	CTC1	CACCATGTGGCAGCAGCACT
CTC1-410	CTC1	GCGTAGGGCAAGTGGAGCCC
CTC1-411	CTC1	TCATCCAGAAGCAGCAGGCC
CTC1-412	CTC1	GCCTGGGGTTCACGTGAGTC
CTC1-413	CTC1	GGCTCTGTGCCACACCAGCT
CTC1-414	CTC1	TGGCTTATAGCTGTCTGCGT
CTC1-415	CTC1	ATGGTTCATCCTGCATATCT
CTC1-416	CTC1	TCCAGTACCCTCCTTCCTCT
CTC1-417	CTC1	AGGTCCCTGCCCAGCTGGTG
CTC1-418	CTC1	AGAGGGCAGCAGACAGAGCC
CTC1-419	CTC1	GGCCAGGAGCAGGCAGGGCA
CTC1-420	CTC1	GGAGTTGCAGTCCCAGGCTG
CTC1-421	CTC1	GCAACTCCTGGCTCCTACCC
CTC1-422	CTC1	CTTAGGCGGGTGATGCGACC
CTC1-423	CTC1	CTACACTGCCCCTCAGCTAT
CTC1-424	CTC1	ACTGAGGGGTTGAGAGTGCT
CTC1-425	CTC1	CTTAGGGTCAAAGGAGGCCC
CTC1-426	CTC1	CCTGTGGGCTACCAAGGCCC
CTC1-427	CTC1	TTTTCTCCAACTGGCTGAAG
CTC1-428	CTC1	ATCTCGGCGTCCTCTGGAGT
CTC1-429	CTC1	GCTGGAAGGACCCCTCTTAG
CTC1-430	CTC1	CCAATGTTGTTTGAAAAGGA
CTC1-431	CTC1	ACTCAGGACCTGCACATAAG
CTC1-432	CTC1	CAGAGGACGCCGAGATATGC
CTC1-433	CTC1	CCCTGTACGAGCAGCTGGTG
CTC1-434	CTC1	GGATAGAAAGGCAGGACAAT
CTC1-435	CTC1	TGTTTGCATCCAGCACATCT
CTC1-436	CTC1	CTACCTGGCTGAACTTCTGC
CTC1-437	CTC1	AGGACACTCACAGCGGGGCC
CTC1-438	CTC1	CAGGGTGGCCAGAGTGGGGA
CTC1-439	CTC1	TGCTTGGCCAGGAGCAGGCA
CTC1-440	CTC1	GGGAGGCCCCGTAGGCTTGA
CTC1-441	CTC1	GCTTGGGGGCACCCAGAGGA
CTC1-442	CTC1	CAATTACCAATGGAGTCAAC
CTC1-443	CTC1	CGGCGTCCTCTGGAGTTGGC
CTC1-444	CTC1	GGAGTTACCTCCCTCCTGCC
CTC1-445	CTC1	GACAGAGCCAGGACCAAGCC
CTC1-446	CTC1	AGCCCATGACCATGTTCCTC
CTC1-447	CTC1	CTGGTGGCTTCATCTCATAA
CTC1-448	CTC1	TGGCACAGAGCCCTTCGGCC
CTC1-449	CTC1	AGAACGGCGCCACGGAGGCA
CTC1-450	CTC1	TGTGTTGGGGAGCTGGCTTG
CTC1-451	CTC1	GAGCCGGCTCTGTCCTAGGT
CTC1-452	CTC1	AGGTCGGTCAGTGAGGATTC
CTC1-453	CTC1	CAGAGGTGTGCAGCGAAACC
CTC1-454	CTC1	GATTGAGTTGGCAGCTGGGC
CTC1-455	CTC1	ACCAGCAGTTCCGTGGCCTT
CTC1-456	CTC1	CTTCTTGCAGGTTTTACTTG
CTC1-457	CTC1	TCCCCATAGGCTCCTGGTGG
CTC1-458	CTC1	TTCTTGTCCTCCGAGTTGCT
CTC1-459	CTC1	CCTTGGTAGCCCACAGGTAG
CTC1-460	CTC1	TGCTTTCTTTTGAGCTGGAA
CTC1-461	CTC1	CAAAGAAAATGAGGTGAACC
CTC1-462	CTC1	CCAACTGGCTGAAGTGGACC
CTC1-463	CTC1	CCTTACCTGCCGGCAGATGC
CTC1-464	CTC1	TAAGGCCCTTCTGCCCCTCC
CTC1-465	CTC1	GGATCTGTCTGAGGTGTTGA
CTC1-466	CTC1	ACTCATCCCGTCAAGCCTAC
CTC1-467	CTC1	GGCAGGGTCTGGGCACAGGC
CTC1-468	CTC1	ACCAGAATGTGTGCAGGAGC
CTC1-469	CTC1	GCTCCAGAGTCCAGTTGTCC
CTC1-470	CTC1	AGACCACTCTGCCTGGCACT
CTC1-471	CTC1	GGTGTGCAGCGAAACCTGGC
CTC1-472	CTC1	CTTGGTAGCCCACAGGTAGA
CTC1-473	CTC1	GGGAAGGGCACTTGGAGCTG
CTC1-474	CTC1	TTCCTCTAGGCTGCCTGGTG
CTC1-475	CTC1	TCGTCATTTCCCTGGGGCTC
CTC1-476	CTC1	TAGAAACTGAGGGCGGGCTT
CTC1-477	CTC1	GAACGGCGCCACGGAGGCAG
CTC1-478	CTC1	TTTCCTTTGACCATCAGTCC
CTC1-479	CTC1	TTCTTTCAGGGTGGCCAGAG
CTC1-480	CTC1	ATAGGCTCCTGGTGGAGGAT
CTC1-481	CTC1	TCCCTCCTCCTTCCCCACTC
CTC1-482	CTC1	TGGAAGGAGCTGAGCATGCC
CTC1-483	CTC1	CTGGTTTGAGTTCTTGCACC
CTC1-484	CTC1	GAGGAAGGAGGGTACTGGAT
CTC1-485	CTC1	TAACAGCTGCTCTCGGGGCA
CTC1-486	CTC1	CTTTCTTCCTCTAGGCTGCC
CTC1-487	CTC1	CCCACACCAGCTGCTCGTAC
CTC1-488	CTC1	GTCAAAGGAAACACTGGCAC
CTC1-489	CTC1	GCTCTCACCTGATGATGGCC
CTC1-490	CTC1	GAGAGGAATGTTGCAGGAAC
CTC1-491	CTC1	AGCAAGGATCCCCAGAGAGC
CTC1-492	CTC1	TGAAGGCAGGGTCTGGGCAC
CTC1-493	CTC1	CCCTCACTAGGACTACTTCC
CTC1-494	CTC1	TTGATTGTGTGAAGACTGTC
CTC1-495	CTC1	CACTCATCCCGTCAAGCCTA
CTC1-496	CTC1	GGCCTCCCTGTACGAGCAGC
CTC1-497	CTC1	CCCCTCCCACTGACTGGAGC
CTC1-498	CTC1	AGGACAGGGATAGGCGTGAC
CTC1-499	CTC1	GACGATATGGCAAGAGGCAG
CTC1-500	CTC1	CTCTTTCTAGTCTTCAGCCA
CTC1-501	CTC1	AGAGTGCTTCCTGCCTGCTC
CTC1-502	CTC1	CTTCAGCCAGTTGGAGAAAA
CTC1-503	CTC1	GTCCTAGGTGGGGTCCCTCT
CTC1-504	CTC1	TGGGGGCACCCAGAGGAAGG
CTC1-505	CTC1	TCCCCTGCCCCACATCTACC
CTC1-506	CTC1	ATCTTTTTCTGTTCCCCCGT
CTC1-507	CTC1	CTATAAGCCAGGCCATCATC
CTC1-508	CTC1	TCTTTGGCTCTTCAGTCCGC
CTC1-509	CTC1	CTGCCAACTCAATCGCCGCC
CTC1-510	CTC1	TAAAAGTAACAGCTGCTCTC
CTC1-511	CTC1	TGAGTTCTTGCACCCGGGAC
CTC1-512	CTC1	CTTCCTGCCTGCTCAGGCTC
CTC1-513	CTC1	ACACCAGCTGGGCAGGGACC
CTC1-514	CTC1	GCAGTAGTGCATACCAGGCC
CTC1-515	CTC1	AAGGCAGGACAATCGGAGCC
CTC1-516	CTC1	TGACCCACGGCTGATAGGTT
CTC1-517	CTC1	CCGTCTCCAACCTTACCTAA
CTC1-518	CTC1	CTGCTCCAGTCAGTGGGAGG
CTC1-519	CTC1	CTTGGGGTCAGCCTCTAAGA
CTC1-520	CTC1	AGGAGGGAGGTAACTCCAAC
CTC1-521	CTC1	ATGTGTGCAGGAGCTGGAAC
CTC1-522	CTC1	TGACGGGATGAGTGAGCCCC
CTC1-523	CTC1	CATAGGCTCCTGGTGGAGGA
CTC1-524	CTC1	AGGAGGGAGGCCCACTCTCT
CTC1-525	CTC1	CTGGGCCTCCTTTGACCCTA
CTC1-526	CTC1	GAGTTGCTGGGCATGGGGAG
CTC1-527	CTC1	GACAGTGATGTGGCTCTTCA
CTC1-528	CTC1	CACCTCTGGACTTGCTCCTG
CTC1-529	CTC1	CTGGCCTCTATGAGCTGGAT
CTC1-530	CTC1	TCTCCTGGGAGCCCCAGCCT
CTC1-531	CTC1	GCTGGCCTCTATGAGCTGGA
CTC1-532	CTC1	AACAGCTGCTCTCGGGGCAG
CTC1-533	CTC1	GCTTACTTCATCCTGTCTCT
CTC1-534	CTC1	AGTCCCAGGCTGGGGCTCCC
CTC1-535	CTC1	CATCCTCCACCAGGAGCCTA
CTC1-536	CTC1	CCAGGGAAAGTGCACTCGCC
CTC1-537	CTC1	CAGCCAGGTAGATGTGGGGC
CTC1-538	CTC1	CTGGCACTTGGACGAAATCT
CTC1-539	CTC1	CTGACCTGATGGTGGTCTCA
CTC1-540	CTC1	TATTGTGCTTTCTTTTGAGC
CTC1-541	CTC1	AACAGACCTATCGGCAGACT
CTC1-542	CTC1	GGGATAGGCGTGACGGGGCC
CTC1-543	CTC1	TCATTGTGTGCATTCCGAAC
CTC1-544	CTC1	AGCTTCTCTCGTCAGAAGCC
CTC1-545	CTC1	AGGAGTTGCAGTCCCAGGCT
CTC1-546	CTC1	AGGAAGGAGGGTACTGGATG
CTC1-547	CTC1	CAAGAGGCAGTGGCCTGGAA
CTC1-548	CTC1	CTGCATATCTCGGCGTCCTC
CTC1-549	CTC1	CCTGCTCCAGTCAGTGGGAG
CTC1-550	CTC1	GTGCTTGGCCAGGAGCAGGC
CTC1-551	CTC1	CCTTACCTGGGCTGGGCAGA
CTC1-552	CTC1	GAGAGTGCTTGGCCAGGAGC
CTC1-553	CTC1	CTCCGCCAGGCAGCCCTGTT
CTC1-554	CTC1	CTGGGCTGGGCAGAAGGCAG
CTC1-555	CTC1	TCAGAGTACTCCAGCTCTCT
CTC1-556	CTC1	TTCCAGTTTCACAGATTCCT
CTC1-557	CTC1	AGACCTGGACCTTTCTTGGT
CTC1-558	CTC1	TCTTTCAGGGTGGCCAGAGT
CTC1-559	CTC1	GCAGGAGCTGGAACTGGAGC
CTC1-560	CTC1	CCTGCCAGGTGGAATTCCTC
CTC1-561	CTC1	TTGTCCCCCCTCCCACTGAC
CTC1-562	CTC1	AGCAGGCAGGAAGCACTCTC
CTC1-563	CTC1	GGGTCTGGGCACTGACCTGA
CTC1-564	CTC1	AGGCCTCCGGGAGGGGCAGA
CTC1-565	CTC1	AGTTGGAGAAAAGGGTTTCC
CTC1-566	CTC1	AAGCCAGGTCCCTGCCCAGC
CTC1-567	CTC1	TGGGCATGGGGAGTGGCTTG
CTC1-568	CTC1	CCAGGCGAGTGCACTTTCCC
CTC1-569	CTC1	TATGAGCTGGATGGGCAGCT
CTC1-570	CTC1	CAGCCTGGGACTGCAACTCC
CTC1-571	CTC1	ATCGCCGCCTGGCTTGGTCC
CTC1-572	CTC1	TGCTGCTTCTGGATGAAGCC
CTC1-573	CTC1	GCCCAAGAGGCTGGACCAAA
CTC1-574	CTC1	TTCCTCAGGGGAAGGGCACT
CTC1-575	CTC1	CGGAGGAAGGGACCTGGGCC
CTC1-576	CTC1	ATCATTGTCGTCATTTCCCT
CTC1-577	CTC1	GGGTGGTCAGTCCCCATTCC
CTC1-578	CTC1	CGGAGGCAGGGGGCGAGCAC
CTC1-579	CTC1	GCGCATCATGGCGGCTGGCC
CTC1-580	CTC1	GCACCTCTGGACTTGCTCCT
CTC1-581	CTC1	ACTTCAGCCAGTTGGAGAAA
CTC1-582	CTC1	CTCTGCCTTCTGCCCAGCCC
CTC1-583	CTC1	TCCTGCTCCCCATAGGCTCC
CTC1-584	CTC1	TGCTGAATGAAGGCAGGGTC
CTC1-585	CTC1	CAGGAGTTGCAGTCCCAGGC
CTC1-586	CTC1	GACACCAATGTTGTTTGAAA
CTC1-587	CTC1	GTCAGAGTACTCCAGCTCTC
CTC1-588	CTC1	GGGCTCTGTGCCACACCAGC
CTC1-589	CTC1	ATAGAAACTGAGGGCGGGCT
CTC1-590	CTC1	CACCAAGGAATCTGTGAAAC
CTC1-591	CTC1	TCCTCCGAGTTGCTGGGCAT
CTC1-592	CTC1	TAAAGGTTGTCTGCAACTTC
CTC1-593	CTC1	AGGTAGGAGGCCTCCGGGAG
CTC1-594	CTC1	TTCCTGCAACATTCCTCTCC
CTC1-595	CTC1	AACTCAATCGCCGCCTGGCT
CTC1-596	CTC1	CCTCTACCTGTGGGCTACCA
CTC1-597	CTC1	ATAAAGGTTGTCTGCAACTT
CTC1-598	CTC1	CCCAAGAGGCTGGACCAAAT
CTC1-599	CTC1	TCTTCTTGCAGGTTTTACTT
CTC1-600	CTC1	TTCTAGACTCCTATCCTATT
CTC1-601	CTC1	CTGGGCAGGTAGGAGGCCTC
CTC1-602	CTC1	GTGGTCAGCGCCAGCATGTT
CTC1-603	CTC1	TAGAACCTTGGTTCCTTCCC
CTC1-604	CTC1	CATGGCGGCTGGCCGGGCCC
CTC1-605	CTC1	TCCTCTAGGCTGCCTGGTGC
CTC1-606	CTC1	CCAGCATCTGCCGGCAGGTA
CTC1-607	CTC1	AACCCCTTGTGGCGTCTCTC
CTC1-608	CTC1	GTTTCTATGTGTTGGGGAGC
CTC1-609	CTC1	CTCCGGCGCATCATGGCGGC
CTC1-610	CTC1	CGTCTCCAACCTTACCTAAT
CTC1-611	CTC1	GACCTGGACCTTTCTTGGTT
CTC1-612	CTC1	AGAGTGGTCTTGCAGTTTGC
CTC1-613	CTC1	GGCGCATCATGGCGGCTGGC
CTC1-614	CTC1	TGAGAAGCAGCTTCCCTTCC
CTC1-615	CTC1	GCGGCGATTGAGTTGGCAGC
CTC1-616	CTC1	CCAGCACATCTTGGATATCC
CTC1-617	CTC1	GCCTCACTGTCCAGGACAAC
CTC1-618	CTC1	GGCCAGAGTGGGGAAGGAGG
CTC1-619	CTC1	TGGAAACCCTTTTCTCCAAC
CTC1-620	CTC1	GGTGGCCAGAGTGGGGAAGG
CTC1-621	CTC1	GGGTCCCCCTTACCTGGGCT
CTC1-622	CTC1	GCCCTCAGTTTCTATGTGTT
CTC1-623	CTC1	GCAGGTGAACATCCTGGAGC
CTC1-624	CTC1	TGGTCCAGCCTCTTGGGCCC
CTC1-625	CTC1	CAGGCCTGGGCCCAAGAGGC
CTC1-626	CTC1	CAGCCTCTTGGGCCCAGGCC
CTC1-627	CTC1	GTAACAGCTGCTCTCGGGGC
CTC1-628	CTC1	CTGTGCCACACCAGCTGGGC
CTC1-629	CTC1	GATCATTGTCGTCATTTCCC
CTC1-630	CTC1	TGGCATGCTCAGCTCCTTCC
CTC1-631	CTC1	CCTTCTGCCCAGCCCAGGTA
CTC1-632	CTC1	GGCGTCTCTCTGGATGAAAC
CTC1-633	CTC1	ATCCTTGCAGTTCAGTTAAC
CTC1-634	CTC1	CGCCCTCAGTTTCTATGTGT
CTC1-635	CTC1	TGGCCAGGAGCAGGCAGGGC
CTC1-636	CTC1	ACTTGCAGGCCAGCTCCTCC
CTC1-637	CTC1	GTCGTCATTTCCCTGGGGCT
CTC1-638	CTC1	CTGGCGCTGACCACGGATCT
CTC1-639	CTC1	CTGAAGTGGACCCGGGCTCC
CTC1-640	CTC1	GGCCAGCTCCTCCAGGGCCT
CTC1-641	CTC1	GTCTGGGCACAGGCAGGATC
CTC1-642	CTC1	AAGAGGCAGTGGCCTGGAAT
CTC1-643	CTC1	TTCCCTGCCCTGCCTGCTCC
CTC1-644	CTC1	ACGCTGTCCTTCTTCTTTCA
CTC1-645	CTC1	CTCTGCTTTCCCCCAGCTCC
CTC1-646	CTC1	TACCAAGGCCCTGGAGGAGC
CTC1-647	CTC1	CAGGTTCACCTCATTTTCTT
CTC1-648	CTC1	CTTCAGCCTTCAGCTCTTCT
CTC1-649	CTC1	GTCCTCCGAGTTGCTGGGCA
CTC1-650	CTC1	TCCAGCTCCTGCACACATTC
CTC1-651	CTC1	TGTCCTAGGTGGGGTCCCTC
CTC1-652	CTC1	ATCCAGTACCCTCCTTCCTC
CTC1-653	CTC1	AGGGCGGGCTTGGGCACCTC
CTC1-654	CTC1	GTCTTGCAGTTTGCAGGGCC
CTC1-655	CTC1	TCCCATTTGGTCCAGCCTCT
CTC1-656	CTC1	GCTGGGCATGGGGAGTGGCT
CTC1-657	CTC1	ATGGGGGCTGCCCGAGCCCC
CTC1-658	CTC1	ACTGACCTGATGGTGGTCTC
CTC1-659	CTC1	ATCTTCTTGCAGGTTTTACT
CTC1-660	CTC1	GCAGGTTTTACTTGGGGTTC
CTC1-661	CTC1	GTGGGGTCCCTCTGGGCCGG
CTC1-662	CTC1	CGGGGCAGGGGGTTCCCATT
CTC1-663	CTC1	TCATAGACCTGGACCTTTCT
CTC1-664	CTC1	AGGGTCCCCCTTACCTGGGC
CTC1-665	CTC1	GGGAGGGGCAGAAGGGCCTT
CTC1-666	CTC1	CCCTCAGCCTCCTCACTTGC
CTC1-667	CTC1	CAGCTGGACACAGGGTCTTT
CTC1-668	CTC1	CCCATTTGGTCCAGCCTCTT
CTC1-669	CTC1	CTTCTTGTCCTCCGAGTTGC
CTC1-670	CTC1	GAATACCGGACAAGACTTTC
CTC1-671	CTC1	AGTCTATGTCCAGTTCTTTC
CTC1-672	CTC1	ACAATGTTTATTGTTGTTTC
CTC1-673	CTC1	CTATGAGCTGGATGGGCAGC
CTC1-674	CTC1	ATGTGTTGGGGAGCTGGCTT
CTC1-675	CTC1	TATGTGTTGGGGAGCTGGCT
CTC1-676	CTC1	CAGAACGGCGCCACGGAGGC
CTC1-677	CTC1	CTCTCCTGGGAGCCCCAGCC
CTC1-678	CTC1	CTGGGCATGGGGAGTGGCTT
CTC1-679	CTC1	CCCCACATCCTCATACTTTC
CTC1-680	CTC1	GAGAGCAGCTGTTACTTTTA
CTC1-681	CTC1	GGCACCTCTGGACTTGCTCC
CTC1-682	CTC1	CGAGAGCAGCTGTTACTTTT
CTC1-683	CTC1	CCAACCTGGCCTGCTGCTTC
CTC1-684	CTC1	TCTTCAGCCTTCAGCTCTTC
CTC1-685	CTC1	TACGCTGTCCTTCTTCTTTC
DKC1-1	DKC1	ACAAGGATGAGAGTTACCTG
DKC1-2	DKC1	TATTGCATTAATGACCACAG
DKC1-3	DKC1	GTGGAGAAGACAGGGCACAG
DKC1-4	DKC1	GTGGCTGTATGATAACCACA
DKC1-5	DKC1	GCAGGTAGAGATGACCGCTG
DKC1-6	DKC1	GATTCGACGGATACTTCGGG
DKC1-7	DKC1	CATCATGCATTGTCACCATG
DKC1-8	DKC1	TGCACAATGCTATTGAAGGG
DKC1-9	DKC1	AACATACTCCTGCTTCCAGG
DKC1-10	DKC1	TGGAGAGAGACACTTACCCT
DKC1-11	DKC1	CTAAGTTGGACACGTCTCAG
DKC1-12	DKC1	CGCGGTGCAGGGTAACATGG
DKC1-13	DKC1	GATGTCAACAGCTTTTCCAA
DKC1-14	DKC1	CAACTCCCAATAACAAACCA
DKC1-15	DKC1	GGTGTTCTTCGATATGAGGA
DKC1-16	DKC1	TACTTCGGGTGGAGAAGACA
DKC1-17	DKC1	TTTACTGCAGCAATAAGTGG
DKC1-18	DKC1	ATGATGTGCTTGATGCTCAG
DKC1-19	DKC1	AGTATGTTGACTACAGGTGA
DKC1-20	DKC1	TGAGTCTGCCAAAAAAGAGG
DKC1-21	DKC1	AAGAAGCTGATGATCAAGCA
DKC1-22	DKC1	GGATTTGAACCACATGCAAG
DKC1-23	DKC1	CTCTAACCCCTCTTCCCATG
DKC1-24	DKC1	TCAGATGCAGGAGCTTCGGA
DKC1-25	DKC1	GCAGGTAACTCTCATCCTTG
DKC1-26	DKC1	CGAAGCAGCAAAAACTGCGA
DKC1-27	DKC1	GAGTATGTCAACAACAGGTG
DKC1-28	DKC1	CACTATACACCTCTTGCATG
DKC1-29	DKC1	TTTCAGGCAAAGAGTATGTG
DKC1-30	DKC1	TAGGCCCTAGAAACTCTGAC
DKC1-31	DKC1	AGCTCCTCAGTTGATCAAGA
DKC1-32	DKC1	ATTGTGGTTATCACCACCAA
DKC1-33	DKC1	GCTGCACAATGCTATTGAAG
DKC1-34	DKC1	TCGATATGAGGACGGCATTG
DKC1-35	DKC1	TAAAGAGGCAGCTCCGAGTG
DKC1-36	DKC1	GACCTAAACCCCACTTCCGA
DKC1-37	DKC1	AATCTTTTGGGTGAGTTGTG
DKC1-38	DKC1	CAAAGGAGAAGCAATCTGCA
DKC1-39	DKC1	AACATAAGAAGAAAAAGGAG
DKC1-40	DKC1	GACACTTACCCTCGGAAGTG
DKC1-41	DKC1	TTGTGACTTCACCAAGCGAG
DKC1-42	DKC1	CTGCACAATGCTATTGAAGG
DKC1-43	DKC1	GGTAAATGCCATCTGCTATG
DKC1-44	DKC1	AAAGGAGAAGCAATCTGCAT
DKC1-45	DKC1	GAGTATGTTGACTACAGGTG
DKC1-46	DKC1	GAAGTGGGGTTTAGGTCCAA
DKC1-47	DKC1	TCCCCAATCTCTCTCTTCAG
DKC1-48	DKC1	GGCTGCTTTTCAGGACCACA
DKC1-49	DKC1	CTACCACCTCATGGGAAGAG
DKC1-50	DKC1	CACACATAATGTCCGAATGT
DKC1-51	DKC1	TGCTTCGGCAACTACCTGCG
DKC1-52	DKC1	CAAAGCTGGTCTGGAGAGCG
DKC1-53	DKC1	AGGTGGTAGCCTGGATTCGA
DKC1-54	DKC1	TCTCGTAGATGGTCCTCACT
DKC1-55	DKC1	GCTACCACCTCATGGGAAGA
DKC1-56	DKC1	TGAGGTCAATCAGGAGATTG
DKC1-57	DKC1	GTGAAGTCACAACAGAGTGC
DKC1-58	DKC1	CTTTACTGCAGCAATAAGTG
DKC1-59	DKC1	GGACCTAAACCCCACTTCCG
DKC1-60	DKC1	CAGGGCCTTCTGGACAAGCA
DKC1-61	DKC1	GTCATCTCTACCTGCGACCA
DKC1-62	DKC1	CGGACATTATGTGTGCACCT
DKC1-63	DKC1	AGACACTTACCCTCGGAAGT
DKC1-64	DKC1	CATAGAACGAGCCACTCGCT
DKC1-65	DKC1	GAAGAAGCTGATGATCAAGC
DKC1-66	DKC1	TAACCCCTCTTCCCATGAGG
DKC1-67	DKC1	ACACACCCCATCTCCAGGCT
DKC1-68	DKC1	TCCTCTGAAGAGAGAGATTG
DKC1-69	DKC1	AGGGCCTTCTGGACAAGCAT
DKC1-70	DKC1	AATCCAGGCTACCACCTCAT
DKC1-71	DKC1	AATCTTGGCCCCATAGCAGA
DKC1-72	DKC1	CAGACTTACCCTAGAAAGCT
DKC1-73	DKC1	ATCAACTGAGGAGCTGCTGG
DKC1-74	DKC1	AATTGGTTTCTGAGTAGTGA
DKC1-75	DKC1	TGATCTTGGCTACTATACCA
DKC1-76	DKC1	ATGTCAACAGCTTTTCCAAA
DKC1-77	DKC1	TGAAGTGGTAAAAGCCCCGC
DKC1-78	DKC1	GAATCCAGGCTACCACCTCA
DKC1-79	DKC1	GGTAACATGGCGGATGCGGA
DKC1-80	DKC1	GAAGAGTAAGAAGGACAAGA
DKC1-81	DKC1	ACGCTGGATCCCAAGGTGAC
DKC1-82	DKC1	GACAGGGCACAGTGGTACGC
DKC1-83	DKC1	TTTCCACACACCCCATCTCC
DKC1-84	DKC1	AAGGGTAAACAACTCGCCGC
DKC1-85	DKC1	CAGTGGTACGCTGGATCCCA
DKC1-86	DKC1	ATACTTCGGGTGGAGAAGAC
DKC1-87	DKC1	TTTTTCAGGCAAAGAGTATG
DKC1-88	DKC1	CAGTGAGTCTGCCAAAAAAG
DKC1-89	DKC1	AGCAGGAGTATGTTGACTAC
DKC1-90	DKC1	GGACGGCATTGAGGTCAATC
DKC1-91	DKC1	GTCAGATGCAGGAGCTTCGG
DKC1-92	DKC1	ATTAAACAACCAGTCACCTT
DKC1-93	DKC1	AAGGACAAGAAGGCCAAAGC
DKC1-94	DKC1	GCAGGGTAACATGGCGGATG
DKC1-95	DKC1	GGCTGCACAATGCTATTGAA
DKC1-96	DKC1	TCCAGGTGTTCTTCGATATG
DKC1-97	DKC1	TCAGTGGCCCCTTTTGCTAA
DKC1-98	DKC1	GATTAAACAACCAGTCACCT
DKC1-99	DKC1	GGCTACTATACCATGGTCGC
DKC1-100	DKC1	GTTGACATCTCATAAACGGC
DKC1-101	DKC1	ATGTCAACAACAGGTGAGGA
DKC1-102	DKC1	GGTTTGTTATTGGGAGTTGG
DKC1-103	DKC1	ATTTTGATAAGCTGAATGTA
DKC1-104	DKC1	TCCTCATATCGAAGAACACC
DKC1-105	DKC1	TTTTCAGGCAAAGAGTATGT
DKC1-106	DKC1	GCAGACTTACCCTAGAAAGC
DKC1-107	DKC1	CAGACAGCACACCTGCCACC
DKC1-108	DKC1	GCTGCTTCGGCAACTACCTG
DKC1-109	DKC1	TTTTCCTTCTTGATCAACTG
DKC1-110	DKC1	CGGGGCCGAGCCTGGAGATG
DKC1-111	DKC1	GGGAGTTGGTGGTCAGATGC
DKC1-112	DKC1	TCATGGGAAGAGGGGTTAGA
DKC1-113	DKC1	AACACCTGGAAGCATAATCT
DKC1-114	DKC1	GAGACACTTACCCTCGGAAG
DKC1-115	DKC1	GTGGTCAGATGCAGGAGCTT
DKC1-116	DKC1	AAGATTAATGAAACCTGTCC
DKC1-117	DKC1	TTTTGGGTGAGTTGTGAGGC
DKC1-118	DKC1	CAAGATCAAGAGAGTGATCA
DKC1-119	DKC1	GCCAAAGCTGGTCTGGAGAG
DKC1-120	DKC1	GCTTCCCATGCTTGTCCAGA
DKC1-121	DKC1	AACCCAGTACCACTTACCTT
DKC1-122	DKC1	AAAGAAACATAAGAAGAAAA
DKC1-123	DKC1	AAGAGTATGTGGGGATTGTC
DKC1-124	DKC1	CCACATACCTTTAGCAAAAG
DKC1-125	DKC1	CACTTATTGCTGCAGTAAAG
DKC1-126	DKC1	GGCTACCACCTCATGGGAAG
DKC1-127	DKC1	AAAAGAGGTGGTTGCTGAAG
DKC1-128	DKC1	CTTCAATAGCATTGTGCAGC
DKC1-129	DKC1	TGAATCCAAAGTTGCTAAGT
DKC1-130	DKC1	AGGTAAATGCCATCTGCTAT
DKC1-131	DKC1	CCGAAGTATCCGTCGAATCC
DKC1-132	DKC1	TTCTGGAGTCATGAGTGAAA
DKC1-133	DKC1	GTGAGGCTGGCACCTACATT
DKC1-134	DKC1	CACACCTGCCACCTGGAAGC
DKC1-135	DKC1	GTGGCAGGTGTGCTGTCTGT
DKC1-136	DKC1	CTCATGGGAAGAGGGGTTAG
DKC1-137	DKC1	CCAAAGCTGGTCTGGAGAGC
DKC1-138	DKC1	TACTCCTGCTTCCAGGTGGC
DKC1-139	DKC1	AGGGGGGACCCAGCTTTCTA
DKC1-140	DKC1	CGTGTCCAACTTAGCAACTT
DKC1-141	DKC1	CAGGTAAATGCCATCTGCTA
DKC1-142	DKC1	CTTCCCATGAGGTGGTAGCC
DKC1-143	DKC1	GGTGGCAGGTGTGCTGTCTG
DKC1-144	DKC1	AACCACATACCTTTAGCAAA
DKC1-145	DKC1	GAAGAAGAAGAAAGCAAAAG
DKC1-146	DKC1	TTGATCAACTGAGGAGCTGC
DKC1-147	DKC1	GCGGCGAGTTGTTTACCCTT
DKC1-148	DKC1	TACGATCCTGAAAGAAGATT
DKC1-149	DKC1	TCAGCTTCTTCTGACTTGCC
DKC1-150	DKC1	GGAAAAGAAGAAGAGTAAGA
DKC1-151	DKC1	GGCACCTGTCAGAGTTTCTA
DKC1-152	DKC1	TCTTTACTGCAGCAATAAGT
DKC1-153	DKC1	CTCTTTACTGCAGCAATAAG
DKC1-154	DKC1	CAGCAATAAGTGGGGGTCGC
DKC1-155	DKC1	AATCATTTTGCTCTCGTAGA
DKC1-156	DKC1	CCTGGATTCGACGGATACTT
DKC1-157	DKC1	TACCCTCGGAAGTGGGGTTT
DKC1-158	DKC1	AAGTGGGGGTCGCTGGAATA
DKC1-159	DKC1	CTGGATTCGACGGATACTTC
DKC1-160	DKC1	CTTGGTTTGTTATTGGGAGT
DKC1-161	DKC1	CATGATCACTCTCTTGATCT
DKC1-162	DKC1	GCAGATTGCTTCTCCTTTGG
DKC1-163	DKC1	CTTCTTCTTCTTCTTCTTGG
DKC1-164	DKC1	GAGCTTCGGAGGGTTCGTTC
DKC1-165	DKC1	CATGGCGGATGCGGAAGGTA
DKC1-166	DKC1	GTGCACCTTGGTTTGTTATT
DKC1-167	DKC1	AGCTGTTGACATCTCATAAA
DKC1-168	DKC1	CAAGAAGGCCAAAGCTGGTC
DKC1-169	DKC1	GTCAACATACTCCTGCTTCC
DKC1-170	DKC1	ACCACATACCTTTAGCAAAA
DKC1-171	DKC1	GGGGCCAAGATTATGCTTCC
DKC1-172	DKC1	AATCCTCTGAAGAGAGAGAT
DKC1-173	DKC1	CTGGAGAGCGGGGCCGAGCC
DKC1-174	DKC1	CGGCTGCACAATGCTATTGA
DKC1-175	DKC1	GCGGGGCCGAGCCTGGAGAT
DKC1-176	DKC1	CTGCTTCGGCAACTACCTGC
DKC1-177	DKC1	CTTTTGTGTGTGTGTATCTT
DKC1-178	DKC1	ATCCTCTGAAGAGAGAGATT
DKC1-179	DKC1	TTTTTTTTCCATTCCAGGAC
DKC1-180	DKC1	AGGCACCTGTCAGAGTTTCT
DKC1-181	DKC1	GAGAGATTGGGGACTATATC
DKC1-182	DKC1	AGCGGGGCCGAGCCTGGAGA
DKC1-183	DKC1	CTTCGCAGTTTTTGCTGCTT
DKC1-184	DKC1	AACTTAGCAACTTTGGATTC
DKC1-185	DKC1	TGTGCACCTTGGTTTGTTAT
DKC1-186	DKC1	GAAAGCAAAAGAGGTAGAAT
DKC1-187	DKC1	CCCGCTCTCCAGACCAGCTT
DKC1-188	DKC1	TGTGTATCTTAGGAATCTTT
DKC1-189	DKC1	CTCACGGCTACATCTTCTTC
DKC1-190	DKC1	GTGTATCTTAGGAATCTTTT
DKC1-191	DKC1	GATGATCAAGCAGGGCCTTC
DKC1-192	DKC1	CATGCAGATTGCTTCTCCTT
DKC1-193	DKC1	TTTTTCTTCTTATGTTTCTT
DKC1-194	DKC1	AAGGGGGGACCCAGCTTTCT
DKC1-195	DKC1	GACTCACCTAATCTTCTTTC
DKC1-196	DKC1	CTTCTTCTTCTTCTTCTTCT
DKC1-197	DKC1	TTCAGCAACCACCTCTTTTT
GAR1-1	GAR1	GGTGAGAAAGGACCTCCAAG
GAR1-2	GAR1	GGTCGTGGAGGCTTTAATCG
GAR1-3	GAR1	ATACAGACTACACGTTCTGG
GAR1-4	GAR1	AGCAGCAACCACTTCCGAGG
GAR1-5	GAR1	TAAGTTGTCAGAAAACATGA
GAR1-6	GAR1	GGAGGTCCTTTCTCACCTGG
GAR1-7	GAR1	CGAGGTAAAAACCTCTGCAG
GAR1-8	GAR1	CAAACTATGTCATCTTCACA
GAR1-9	GAR1	GAGAGAATGTCTTTTCGAGG
GAR1-10	GAR1	GCAGGGGAGGATTTGGACGA
GAR1-11	GAR1	GAGAAAGGACCTCCAAGAGG
GAR1-12	GAR1	TTTAACAAAGGCCAAGACCA
GAR1-13	GAR1	GGTGGCGGCTTCAACCGAGG
GAR1-14	GAR1	GGCAGCAGCAACCACTTCCG
GAR1-15	GAR1	CGTGGAGGCTTTAATCGAGG
GAR1-16	GAR1	TTTCGAGGCGGAGGTCGTGG
GAR1-17	GAR1	TTTTTAGGTGGTTTTAGAGG
GAR1-18	GAR1	GGAGGCGGCGGCAATTTCAG
GAR1-19	GAR1	GGCGGCGGCAATTTCAGAGG
GAR1-20	GAR1	ATAAGCTGCTGCCACTGCAG
GAR1-21	GAR1	GGCCTTTGTTAAAGCCTCCG
GAR1-22	GAR1	ACCTCCAAGAGGTGGTGGCA
GAR1-23	GAR1	CTACACGTTCTGGAGGTCCT
GAR1-24	GAR1	GGAGAGAGAATGTCTTTTCG
GAR1-25	GAR1	CCTCGACCTCCAGGTGAGAA
GAR1-26	GAR1	AACCACTTCCGAGGTGGAGG
GAR1-27	GAR1	GGAAGAGGTGGTGGTTTCAG
GAR1-28	GAR1	AGAATGTCTTTTCGAGGCGG
GAR1-29	GAR1	TGTCATCTTCACAGGGATGC
GAR1-30	GAR1	AGAGGAGGAGGTGGCAGAGG
GAR1-31	GAR1	AAAGGACCTCCAAGAGGTGG
GAR1-32	GAR1	GGCTTTAATCGAGGTGGTGG
GAR1-33	GAR1	ATCCTTTAAAAAACTACAGA
GAR1-34	GAR1	GGAGGCTTTAATCGAGGTGG
GAR1-35	GAR1	CAATTTCAGAGGCGGCGGCA
GAR1-36	GAR1	GGCCGCGGAGGCTTTAACAA
GAR1-37	GAR1	CTCCACCGCCGCCTCCACCT
GAR1-38	GAR1	CCTTTCTCACCTGGAGGTCG
GAR1-39	GAR1	ATTTTCTCTTAATCAGGGAG
GAR1-40	GAR1	GGCAGAGGTGGTGGCAGAGG
GAR1-41	GAR1	AGGCACCTTATTTTCATCTG
GAR1-42	GAR1	AGCAACCACTTCCGAGGTGG
GAR1-43	GAR1	AGGGGAGGATTTGGACGAGG
GAR1-44	GAR1	GGCGGCAATTTCAGAGGCGG
GAR1-45	GAR1	AGTGGTTGCTGCTGCCACCT
GAR1-46	GAR1	TTCAGAGGCGGCGGCAGGGG
GAR1-47	GAR1	CTCCTCCTCTTCCTCCTCCT
GAR1-48	GAR1	TTCAGAGGAGGAAGAGGTGG
GAR1-49	GAR1	GGAGGTGGCGGCTTCAACCG
GAR1-50	GAR1	AGGTTTTTACCTCGACCTCC
GAR1-51	GAR1	GGTTTTAGAGGTGGAAGAGG
GAR1-52	GAR1	CCAAGAGGTGGTGGCAGGGG
GAR1-53	GAR1	GGCTTCAGAGGAGGAAGAGG
GAR1-54	GAR1	AATCGAGGTGGTGGAGGTGG
GAR1-55	GAR1	TCTTTTCGAGGCGGAGGTCG
GAR1-56	GAR1	TAAACAGGAGCATTGAAATA
GAR1-57	GAR1	CAGGGGAGGATTTGGACGAG
GAR1-58	GAR1	CAAAGAACAAATTGGAAAAG
GAR1-59	GAR1	GGACGAGGGGGTGGCCGCGG
GAR1-60	GAR1	AATTTCAGAGGCGGCGGCAG
GAR1-61	GAR1	CGCCGCCTCCACCTCGGAAG
GAR1-62	GAR1	GGAGGAGGAAGAGGAGGAGG
GAR1-63	GAR1	CCTCCAAGAGGTGGTGGCAG
GAR1-64	GAR1	CGAGGAGGAGGAAGAGGAGG
GAR1-65	GAR1	CACTTCCGAGGTGGAGGCGG
GAR1-66	GAR1	CCCCTGCCACCACCTCTTGG
GAR1-67	GAR1	GACCTCCAAGAGGTGGTGGC
GAR1-68	GAR1	AGAGGTGGAAGAGGAGGTGG
GAR1-69	GAR1	TTTAATCGAGGTGGTGGAGG
GAR1-70	GAR1	ACAAACTATGTCATCTTCAC
GAR1-71	GAR1	GGAGGTGGGGGCTTCAGAGG
GAR1-72	GAR1	TGGAAGAGGAGGTGGAGGTG
GAR1-73	GAR1	GGCAGGGGAGGATTTGGACG
GAR1-74	GAR1	GGAAGAGGAGGAGGTGGCAG
GAR1-75	GAR1	TGTTTTTTAGGTGGTTTTAG
GAR1-76	GAR1	CTTGGAGGTCCTTTCTCACC
GAR1-77	GAR1	GGGGGCTTCAGAGGAGGAAG
GAR1-78	GAR1	CGAGGTGGAGGCGGCGGTGG
GAR1-79	GAR1	GGTGGTTTTAGAGGTGGAAG
GAR1-80	GAR1	GCAGTGGCAGCAGCTTATAT
GAR1-81	GAR1	GTTCTGGAGGTCCTTGGTCT
GAR1-82	GAR1	CCTCCCCTGCCACCACCTCT
GAR1-83	GAR1	TATATGGGTCTATATAAAAC
GAR1-84	GAR1	GGAAGAGGAGGTGGAGGTGG
GAR1-85	GAR1	TTTGGACGAGGGGGTGGCCG
GAR1-86	GAR1	TTCCGAGGTGGAGGCGGCGG
GAR1-87	GAR1	GTGGAAGAGGAGGTGGAGGT
GAR1-88	GAR1	TTTAGAGGTGGAAGAGGAGG
GAR1-89	GAR1	GGAGGATTTGGACGAGGGGG
GAR1-90	GAR1	TGCATACAGACTACACGTTC
GAR1-91	GAR1	TTAGAAAACAAAGAACAAAT
GAR1-92	GAR1	TCTTTGTTTTCTAAGTAAAC
GAR1-93	GAR1	GGTGGAGGTGGGGGCTTCAG
GAR1-94	GAR1	GGCCGAGGAGGAGGAAGAGG
GAR1-95	GAR1	ATGTACCACAGATGAAAATA
GAR1-96	GAR1	GGAGGAGGTGGCAGAGGTGG
GAR1-97	GAR1	GGTGGCAGAGGTGGTGGCAG
GAR1-98	GAR1	GCAATTTCAGAGGCGGCGGC
GAR1-99	GAR1	GGTGGAAGAGGAGGTGGAGG
GAR1-100	GAR1	GGTGGCAGGGGAGGCCGAGG
GAR1-101	GAR1	GGCAGGGGAGGCCGAGGAGG
GAR1-102	GAR1	GGTGGTGGCAGGGGAGGCCG
GAR1-103	GAR1	GGTGGAGGCGGCGGTGGAGG
GAR1-104	GAR1	GGCGGCGGCAGGGGAGGATT
GAR1-105	GAR1	GGAGGCCGAGGAGGAGGAAG
GAR1-106	GAR1	GGAGGCGGCGGTGGAGGCGG
GAR1-107	GAR1	TCTTGTCCTGTTTCAGTATT
GAR1-108	GAR1	GGAAAAGTGGATGAAATATT
GAR1-109	GAR1	TGCAGTGGCAGCAGCTTATA
GAR1-110	GAR1	CACCTTCTGTAGTTTTTTAA
TERC-1	hTERC	TCAGGGAATCGCGCCGCGCG
TERC-2	hTERC	AGCGAGAAAAACAGCGCGCG
TERC-3	hTERC	CAGCGAGAAAAACAGCGCGC
TERC-4	hTERC	TCAGCGAGAAAAACAGCGCG
TERC-5	hTERC	GCCTACGCCCTTCTCAGTTA
TERC-6	hTERC	TGTCAGCCGCGGGTCTCTCG
TERC-7	hTERC	GCTCTAGAATGAACGGTGGA
TERC-8	hTERC	CCACTGCCACCGCGAAGAGT
TERC-9	hTERC	AGGGAATCGCGCCGCGCGCG
TERC-10	hTERC	CAGGGAATCGCGCCGCGCGC
TERC-11	hTERC	CAGAGCCCAACTCTTCGCGG
TERC-12	hTERC	TTCAGCGGGCGGAAAAGCCT
TERC-13	hTERC	GTTTGCTCTAGAATGAACGG
TERC-14	hTERC	CGCCTACGCCCTTCTCAGTT
TERC-15	hTERC	ACCCTAACTGAGAAGGGCGT
TERC-16	hTERC	TCTCGCTGACTTTCAGCGGG
TERC-17	hTERC	CAACTCTTCGCGGTGGCAGT
TERC-18	hTERC	CACTGCCACCGCGAAGAGTT
TERC-19	hTERC	CCTCGCCCCCGAGAGACCCG
TERC-20	hTERC	GTCAGCCGCGGGTCTCTCGG
TERC-21	hTERC	TGACAGAGCCCAACTCTTCG
TERC-22	hTERC	CTGTCAGCCGCGGGTCTCTC
TERC-23	hTERC	GCGCGCGGGGAGCAAAAGCA
TERC-24	hTERC	GGTCCCCGGGAGGGGCGAAC
TERC-25	hTERC	GAGAAGCCCCGGGCCGACCG
TERC-26	hTERC	TGGCCCGTTCGCCCCTCCCG
TERC-27	hTERC	TGTCTAACCCTAACTGAGAA
TERC-28	hTERC	CCAACTCTTCGCGGTGGCAG
TERC-29	hTERC	CGCGGGTCTCTCGGGGGCGA
TERC-30	hTERC	GTTCAGGCCTTTCAGGCCGC
TERC-31	hTERC	GCATGTGTGAGCCGAGTCCT
TERC-32	hTERC	TTGTCTAACCCTAACTGAGA
TERC-33	hTERC	AGTTGGGCTCTGTCAGCCGC
TERC-34	hTERC	CTGGGCAGGCGACCCGCCGC
TERC-35	hTERC	CGGCCTCCAGGCGGGGTTCG
TERC-36	hTERC	GCTGGCCCGTTCGCCCCTCC
TERC-37	hTERC	TCGGCCCGGGGCTTCTCCGG
TERC-38	hTERC	TCTGTCAGCCGCGGGTCTCT
TERC-39	hTERC	GGCGACCCGCCGCAGGTCCC
TERC-40	hTERC	GGGCGAGGTTCAGGCCTTTC
TERC-41	hTERC	CGCGGCCTCCAGGCGGGGTT
TERC-42	hTERC	CTGGAGGCCGCGGTCGGCCC
TERC-43	hTERC	ACCCGCCGCAGGTCCCCGGG
TERC-44	hTERC	CCGACCGCGGCCTCCAGGCG
TERC-45	hTERC	AGGTCCCCGGGAGGGGCGAA
TERC-46	hTERC	GCGACCCGCCGCAGGTCCCC
TERC-47	hTERC	GTCTCTCGGGGGCGAGGGCG
TERC-48	hTERC	GGGTGCACGTCCCACAGCTC
TERC-49	hTERC	GAGCTGTGGGACGTGCACCC
TERC-50	hTERC	TGGGACGTGCACCCAGGACT
TERC-51	hTERC	CCCCTCCCGGGGACCTGCGG
TERC-52	hTERC	GCGGCCTCCAGGCGGGGTTC
TERC-53	hTERC	TGGAGGCCGCGGTCGGCCCG
TERC-54	hTERC	CGGTCGGCCCGGGGCTTCTC
TERC-55	hTERC	GGTGCACGTCCCACAGCTCA
TERC-56	hTERC	CCGCCGCAGGTCCCCGGGAG
TERC-57	hTERC	CGGGGGCGAGGGCGAGGTTC
TERC-58	hTERC	CGGCGCGATTCCCTGAGCTG
TERC-59	hTERC	CTAGAATGAACGGTGGAAGG
TERC-60	hTERC	CCCCGCCTGGAGGCCGCGGT
TERC-61	hTERC	TCCTCTTCCTGCGGCCTGAA
TERC-62	hTERC	TCGCCCCTCCCGGGGACCTG
TERC-63	hTERC	GAGTTGGGCTCTGTCAGCCG
TERC-64	hTERC	GGCGCGATTCCCTGAGCTGT
TERC-65	hTERC	CCTGGAGGCCGCGGTCGGCC
TERC-66	hTERC	CCGCGGGTCTCTCGGGGGCG
TERC-67	hTERC	AATGAACGGTGGAAGGCGGC
TERC-68	hTERC	CCCGCCGCAGGTCCCCGGGA
TERC-69	hTERC	CCCTCCCGGGGACCTGCGGC
TERC-70	hTERC	GGCCGACCGCGGCCTCCAGG
TERC-71	hTERC	CGAACCCCGCCTGGAGGCCG
TERC-72	hTERC	GGTGCCTCCGGAGAAGCCCC
TERC-73	hTERC	CTGGCCCGTTCGCCCCTCCC
TERC-74	hTERC	GCCTTTCAGGCCGCAGGAAG
TERC-75	hTERC	GCCGACCGCGGCCTCCAGGC
TERC-76	hTERC	GGGTGCCTCCGGAGAAGCCC
TERC-77	hTERC	AGTTAGGGTTAGACAAAAAA
TERC-78	hTERC	TCCAGGCGGGGTTCGGGGGC
TERC-79	hTERC	TCGCTCCGTTCCTCTTCCTG
TERC-80	hTERC	AGCCCCCGAACCCCGCCTGG
TERC-81	hTERC	AAATGGCCACCACCCCTCCC
TERC-82	hTERC	CGGTGGAAGGCGGCAGGCCG
TERC-83	hTERC	GGCCTCCAGGCGGGGTTCGG
TERC-84	hTERC	CCGGGCCGACCGCGGCCTCC
TERC-85	hTERC	TTTTCTCGCTGACTTTCAGC
TERC-86	hTERC	TTTTTCTCGCTGACTTTCAG
TERC-87	hTERC	TTTGTTTGCTCTAGAATGAA
TERC-88	hTERC	CCAGGCGGGGTTCGGGGGCT
TERC-89	hTERC	CCCAGCCCCCGAACCCCGCC
TERC-90	hTERC	ACGGAGCGAGTCCCCGCGCG
TERC-91	hTERC	GCGGTGGCAGTGGGTGCCTC
TERC-92	hTERC	TCAGGCCGCAGGAAGAGGAA
TERC-93	hTERC	GGGTTGCGGAGGGTGGGCCT
TERC-94	hTERC	AAACAAAAAATGTCAGCTGC
TERC-95	hTERC	TTGCGGAGGGTGGGCCTGGG
TERC-96	hTERC	GCGGGGTTCGGGGGCTGGGC
TERC-97	hTERC	TGCGGAGGGTGGGCCTGGGA
TERC-98	hTERC	GCGGAGGGTGGGCCTGGGAG
TERC-99	hTERC	GAGGGTGGGCCTGGGAGGGG
TERC-100	hTERC	GGTGGGCCTGGGAGGGGTGG
TERT-1	hTERT	CCAAGAAGTTCATCTCCCTG
TERT-2	hTERT	TGACGCGCAGGAAAAATGTG
TERT-3	hTERT	GTGGAGAGGATGGAGCCCTG
TERT-4	hTERT	TGTCCCTGAGTATGGCTGCG
TERT-5	hTERT	CTCACGCAGACGGTGCTCTG
TERT-6	hTERT	GAGTGACCGTGGTTTCTGTG
TERT-7	hTERT	GTTCCGCAGAGAAAAGAGGG
TERT-8	hTERT	CCCCCAGGACAGGCTCACGG
TERT-9	hTERT	TGACCCCAGGAGTGGCACGT
TERT-10	hTERT	GGTGAACTTGCGGAAGACAG
TERT-11	hTERT	GAACAGTGCCTTCACCCTCG
TERT-12	hTERT	CTAGGTGAACAGCCTCCAGA
TERT-13	hTERT	TCACCACGCAGCCATACTCA
TERT-14	hTERT	GCTGCGCAGCCACTACCGCG
TERT-15	hTERT	ACTGTCGCATGTACGGCTGG
TERT-16	hTERT	ATGGCTGCGTGGTGAACTTG
TERT-17	hTERT	CGAAGCCGTACACCTGCCAG
TERT-18	hTERT	TTGACAAAGTACAGCTCAGG
TERT-19	hTERT	GCGCAGCTACCTGCCCAACA
TERT-20	hTERT	CCAGACCTGCTCGATGACGA
TERT-21	hTERT	GTGAACATGGACTACGTCGT
TERT-22	hTERT	GTGACACCACACAGAAACCA
TERT-23	hTERT	GGGGCCGCCACAGAGCCCTG
TERT-24	hTERT	GGAGTGGCACGTAGGTGACA
TERT-25	hTERT	ATCGTCCAGGCCCAGCACAG
TERT-26	hTERT	TCGCATCCCAGACGCCTTCG
TERT-27	hTERT	ACACGGTGACCGACGCACTG
TERT-28	hTERT	CTGGAACCATAGCGTCAGGG
TERT-29	hTERT	TGTTGGTGCACACCGTCTGG
TERT-30	hTERT	GCCAGTCTCACCTTCAACCG
TERT-31	hTERT	GAACTTCCCTGTAGAAGACG
TERT-32	hTERT	GTAGAAGACGAGGCCCTGGG
TERT-33	hTERT	ACGGTGACCGACGCACTGCG
TERT-34	hTERT	GATCCCCTGGCACTGGACGT
TERT-35	hTERT	AGAAATCATCCACCAAACGC
TERT-36	hTERT	ACCGCGGCTTCAAGGCTGGG
TERT-37	hTERT	TGGAGAACAAGCTGTTTGCG
TERT-38	hTERT	CCAAGCAGCTCCAGAAACAG
TERT-39	hTERT	GCACAGGCTGCAGAGCAGCG
TERT-40	hTERT	GGCCTGGAACCATAGCGTCA
TERT-41	hTERT	CGGGCCCCCCATCCACATCG
TERT-42	hTERT	GACGACGCTGACTGCCCTGG
TERT-43	hTERT	TCAGCGTGCTCAACTACGAG
TERT-44	hTERT	GAAGAAGCCACCTCTTTGGA
TERT-45	hTERT	TCTTGAGGAGCACCCCGTAG
TERT-46	hTERT	GAGTCTGGACGTCAGCAGGG
TERT-47	hTERT	GCAGCTGCACCAGGCGACGG
TERT-48	hTERT	AGCCATACTCAGGGACACCT
TERT-49	hTERT	CACGGCCTATTCCCCTGGTG
TERT-50	hTERT	AGAGAGCGCACCCTCCAAAG
TERT-51	hTERT	GCTGGATACCCGGACCCTGG
TERT-52	hTERT	TTGGTGGCACAGCCACTGCA
TERT-53	hTERT	CCTCCGTGAGCCTGTCCTGG
TERT-54	hTERT	AGAACACGTACTGCGTGCGT
TERT-55	hTERT	CAGGATGGAGTAGCAGAGGG
TERT-56	hTERT	GGGCCTGGACGATATCCACA
TERT-57	hTERT	CCTTCCTACTCAGCTCTCTG
TERT-58	hTERT	GGCCCGCACACGCAGCACGA
TERT-59	hTERT	TCACTTGCCCCTGATGCGCA
TERT-60	hTERT	CACACGCTAGTGGACCCCGA
TERT-61	hTERT	TGAACTTCTTGGTGTTCCTG
TERT-62	hTERT	CTTGGTCTCGGCGTACACCG
TERT-63	hTERT	CCACGCGCAGTGCCCCTACG
TERT-64	hTERT	ACACAGAAACCACGGTCACT
TERT-65	hTERT	ACTGCTGGCCTCATTCAGGG
TERT-66	hTERT	GTACGGCTGGAGGTCTGTCA
TERT-67	hTERT	GCAGAGCTCCTCCCTGAATG
TERT-68	hTERT	CTTCGGGGTCCACTAGCGTG
TERT-69	hTERT	GCTTGAGCAGGAATGCTTGG
TERT-70	hTERT	CGGTGACCGACGCACTGCGG
TERT-71	hTERT	TGACGTGGAAGATGAGCGTG
TERT-72	hTERT	GGGACGTGGTGGCCGCGATG
TERT-73	hTERT	CGAAGGTGCGCCAGGCCCTG
TERT-74	hTERT	GGGGGACAAGGCGTGTCCCA
TERT-75	hTERT	TTTCAGGATGGAGTAGCAGA
TERT-76	hTERT	AGCTGAGTCGGAAGCTCCCG
TERT-77	hTERT	CGTGGCTCTTGAAGGCCTTG
TERT-78	hTERT	ATGACGACGGCATCCCTCAG
TERT-79	hTERT	CAGGATGGTCTTGAAGTCTG
TERT-80	hTERT	CAGCCACCCTCTTTTCTCTG
TERT-81	hTERT	ATGGGCGGCCTTCTGGACCA
TERT-82	hTERT	GCGAAAACCTTCCTCAGGTG
TERT-83	hTERT	ATCCTGAAAGCCAAGAACGC
TERT-84	hTERT	AGGATGGTCTTGAAGTCTGA
TERT-85	hTERT	AGGCCTTCAAGAGCCACGTA
TERT-86	hTERT	AGCGTAGGAAGACGTCGAAG
TERT-87	hTERT	TGCCCCTGATGCGCACGGCG
TERT-88	hTERT	TGGCCAGCGGCAGCACCTCG
TERT-89	hTERT	ACCTGAGGAAGGTTTTCGCG
TERT-90	hTERT	GCACCAGGGGAATAGGCCGT
TERT-91	hTERT	ACGCGTGGACCGAGTGACCG
TERT-92	hTERT	GAGCTTGGCATGCTTCCCCA
TERT-93	hTERT	TGTGAACATGGACTACGTCG
TERT-94	hTERT	CCAGCACGTCGTCGCCCACG
TERT-95	hTERT	GTGGCCGCGATGTGGATGGG
TERT-96	hTERT	GAGCCTGTTCTTTTGAAACG
TERT-97	hTERT	GGAGAAGCCCCAGGGCTCTG
TERT-98	hTERT	CGTTGTGCCTGGAGCCCCAG
TERT-99	hTERT	GACGTGGAAGATGAGCGTGC
TERT-100	hTERT	TTGGTCTCGGCGTACACCGG
TERT-101	hTERT	GGTGAGACTGGCTCTGATGG
TERT-102	hTERT	GAGCGCACCCTCCAAAGAGG
TERT-103	hTERT	CCCCGGGGAGGCCCACCTGG
TERT-104	hTERT	GAACGTTCCGCAGAGAAAAG
TERT-105	hTERT	CCTCTACTCCTCAGGCGACA
TERT-106	hTERT	CAGAGAGCTGAGTAGGAAGG
TERT-107	hTERT	GGTCCTACGTCCAGTGCCAG
TERT-108	hTERT	TCACCTACGTGCCACTCCTG
TERT-109	hTERT	GCGCTGCCCCTGAGCCGGAG
TERT-110	hTERT	ATTGCAGACAGCACTTGAAG
TERT-111	hTERT	ACGAAGCCGTACACCTGCCA
TERT-112	hTERT	CCAGGATCTCCTCACGCAGA
TERT-113	hTERT	AACAAAAGCCGTGCCACCCA
TERT-114	hTERT	TGTGCCCGGGAGAAGCCCCA
TERT-115	hTERT	GTTTTCGCGTGGGTGAGGTG
TERT-116	hTERT	GGCACTGGACGTAGGACCTG
TERT-117	hTERT	CGCCACTCCCACCCATCCGT
TERT-118	hTERT	ACTCACACAGGTGGATGTGA
TERT-119	hTERT	TCCAGCAGCAGGCCGCACCA
TERT-120	hTERT	AGGCCGAGCGTCTCACCTCG
TERT-121	hTERT	CTGGAGCCCCAGAGGCCTGG
TERT-122	hTERT	CGTGGTGGCACATGAAGCGT
TERT-123	hTERT	CAGCGTGCTCAACTACGAGC
TERT-124	hTERT	TTGCAGACAGCACTTGAAGA
TERT-125	hTERT	GGCCGAGCGTCTCACCTCGA
TERT-126	hTERT	GAAGCCCCAGGGCTCTGTGG
TERT-127	hTERT	CGCGTACGACACCATCCCCC
TERT-128	hTERT	CATCCCCCAGGACAGGCTCA
TERT-129	hTERT	CCTGTAGAAGACGAGGCCCT
TERT-130	hTERT	GTAGTCGCTCTGCACCTCCA
TERT-131	hTERT	TCTCGCTGCAGGAGCTGACG
TERT-132	hTERT	GTCTGTGTCCTCCTCCTCGG
TERT-133	hTERT	ATGACGCGCAGGAAAAATGT
TERT-134	hTERT	AGAGAGCTGAGTAGGAAGGA
TERT-135	hTERT	TGAGGAGTAGAGGAAGTGCT
TERT-136	hTERT	CCAGGGCCTCGTCTTCTACA
TERT-137	hTERT	GTCCACGCGTCCTGCCCGGG
TERT-138	hTERT	GGCGTGTCCCAGGGACGTGG
TERT-139	hTERT	CCAGCAGCAGGCCGCACCAG
TERT-140	hTERT	GCGGAGTCTGGACGTCAGCA
TERT-141	hTERT	AGCTGTTTGCGGGGATTCGG
TERT-142	hTERT	ACACACTCATCAGCCAGTGC
TERT-143	hTERT	AGCCACTGCACGGCCTCGGA
TERT-144	hTERT	TGGTCCAGAAGGCCGCCCAT
[truncated: 5,198 more rows]
